# Supplementary material for: Gene expression profiling of human alveolar macrophages infected by B. anthracis spores demonstrates TNF-α and NF-κb are key components of the innate immune response to the pathogen
Source: BMC Infect Dis. 2009 Sep 10;9:152. doi: 10.1186/1471-2334-9-152 (PMC2752459; doi:10.1186/1471-2334-9-152)
Supplement: Additional file 1 — List of differentially expressed genes between mock infected and spore infected cells. Genes overexpressed or only expressed in spore exposed Av - arithmetic mean of gene expression across arrays in a given condition (Mock/Spore). SD - standard deviation of gene expression. P - probability that the expression result is due to background noise, pA - associative p-value for a gene being different between groups. Ratio of average expression levels is presented for reference only, since for uniquely expressed genes the denominator (noise expression level) is meaningless. Groups of genes overexpressed and only expressed in spore infected cells are highlighted. [file 1471-2334-9-152-S1.xls]

## Sheet: Sheet1
Av - ariphmetic mean of gene expression across arrays in a given condition (Mock/Spore). SD - standard deviation of gene expression. P - probability of a gene belong to background noise, pA - associative p-value for a gene being different between groups. Ratio of average expression levels presented for reference only, since for uniquely expressed genes denominator (noise expression level) is mean…
		Group		Counts
		A1	Over in spore	209
		A2	Over in mock	61
		A3	Only in spore	43
		A4	Only in spore	21								Ratio
AffyID	Affy Annotation	Gene Symbol	Gene description	Group	AvMock	SD	p	AvSpore	SD	p	pA	AvSpore/AvMock
243310_at	gb:AI051572 /DB_XREF=gi:3307106 /DB_XREF=oy97d03.x1 /CLONE=IMAGE:1673765 /FEA=EST /CNT=5 /TID=Hs.292222.0 /TIER=ConsEnd /STK=3 /UG=Hs.292222 /UG_TITLE=ESTs, Weakly similar to ALUB_HUMAN !!!! ALU CLASS B WARNING ENTRY !!! (H.sapiens)	YLPM1	YLP motif containing 1	A4	15.4748	5.07852	1.09987e-09	0.273843	0.34058	0.107865	0	56.5097
220814_at	gb:NM_017964.1 /DB_XREF=gi:8923690 /GEN=FLJ20837 /FEA=FLmRNA /CNT=3 /TID=Hs.257005.0 /TIER=FL /STK=0 /UG=Hs.257005 /LL=55676 /DEF=Homo sapiens hypothetical protein FLJ20837 (FLJ20837), mRNA. /PROD=hypothetical protein FLJ20837 /FL=gb:NM_017964.1	SLC30A6	SOLUTE CARRIER FAMILY 30 (ZINC TRANSPORTER), MEMBER 6	A4	13.1516	4.04998	8.32352e-11	0.54376	1.02076	0.286702	0	24.1865
216887_s_at	gb:AJ133768.1 /DB_XREF=gi:5441370 /GEN=ZASP /FEA=mRNA /CNT=1 /TID=Hs.49998.2 /TIER=ConsEnd /STK=0 /UG=Hs.49998 /LL=11155 /DEF=Homo sapiens mRNA for ZASP protein, partial, varient 2. /PROD=ZASP protein	LDB3	LIM DOMAIN BINDING 3	A4	13.2478	8.56929	0.00198863	0.734646	0.625122	0.018758	1.60544e-06	18.0329
213335_s_at	gb:AK001922.1 /DB_XREF=gi:7023485 /FEA=mRNA /CNT=59 /TID=Hs.34578.2 /TIER=ConsEnd /STK=0 /UG=Hs.34578 /LL=10402 /UG_GENE=ST3GALVI /UG_TITLE=alpha2,3-sialyltransferase /DEF=Homo sapiens cDNA FLJ11060 fis, clone PLACE1004751, highly similar to Homo sapiens mRNA for alpha2,3-sialyltransferase ST3Gal VI.	ST3GAL6	ST3 BETA-GALACTOSIDE ALPHA-2,3-SIALYLTRANSFERASE 6	A4	11.0452	0.796505	0	0.922965	1.01896	0.0700549	0	11.9671
1555053_at	gb:BC029605.1 /DB_XREF=gi:20809939 /TID=Hs2.177193.1 /CNT=2 /FEA=FLmRNA /TIER=FL /STK=1 /LL=143425 /UG_GENE=LOC143425 /UG=Hs.177193 /DEF=Homo sapiens, clone MGC:39798 IMAGE:5296925, mRNA, complete cds. /PROD=Unknown (protein for MGC:39798) /FL=gb:BC029605.1	SYT9	SY PTOTAGMIN IX	A4	15.5927	3.12901	0	1.39119	1.18085	0.0184613	0	11.2081
235876_at	gb:AA781367 /DB_XREF=gi:2840698 /DB_XREF=aj25d06.s1 /CLONE=1391339 /FEA=EST /CNT=10 /TID=Hs.62645.0 /TIER=ConsEnd /STK=1 /UG=Hs.62645 /UG_TITLE=ESTs			A4	12.6823	3.54441	8.29559e-13	1.35576	2.09479	0.195526	0	9.3544
222362_at	gb:H07885 /DB_XREF=gi:872707 /DB_XREF=yl86e07.s1 /CLONE=IMAGE:44926 /FEA=EST /CNT=7 /TID=Hs.30827.0 /TIER=ConsEnd /STK=0 /UG=Hs.30827 /UG_TITLE=ESTs, Highly similar to insulin receptor substrate like protein (H.sapiens)	IRS3L	INSULIN RECEPTOR SUBSTRATE 3-LIKE	A4	10.256	6.15346	0.000857917	1.11098	0.82663	0.00719008	0	9.23148
217006_x_at	gb:U52428 /DB_XREF=gi:1374810 /FEA=DNA_1 /CNT=2 /TID=Hs.83190.1 /TIER=ConsEnd /STK=0 /UG=Hs.83190 /LL=2194 /UG_GENE=FASN /UG_TITLE=fatty acid synthase /DEF=Human fatty acid synthase gene, partial cds	FASN	FATTY ACID SYNTHASE	A4	12.4226	8.11161	0.00219191	1.36762	1.02614	0.0076869	4.05288e-07	9.0834
1557289_s_at	gb:BU617476 /DB_XREF=gi:23283691 /DB_XREF=UI-H-DF0-bep-p-08-0-UI.s1 /CLONE=UI-H-DF0-bep-p-08-0-UI /TID=Hs2.352142.2 /CNT=8 /FEA=mRNA /TIER=ConsEnd /STK=1 /UG=Hs.352142 /UG_TITLE=Homo sapiens cDNA FLJ40950 fis, clone UTERU2009972, moderately similar to Homo sapiens mRNA for SPIN protein.	GTF2IRD2	GTF2I REPEAT DOMAIN CONTAINING 2	A4	12.9155	5.27022	9.52107e-07	1.46765	2.72612	0.281603	0	8.80012
209962_at	gb:M34986.1 /DB_XREF=gi:182200 /GEN=EPOR /FEA=FLmRNA /CNT=46 /TID=Hs.89548.0 /TIER=FL /STK=0 /UG=Hs.89548 /LL=2057 /UG_TITLE=erythropoietin receptor /DEF=Human erythropoietin receptor mRNA, complete cds. /FL=gb:M34986.1 gb:M60459.1 gb:NM_000121.2	EPOR	ERYTHROPOIETIN RECEPTOR	A4	22.3968	9.50403	2.43971e-06	2.63033	2.43118	0.0304778	0	8.5148
227858_at	gb:AI379451 /DB_XREF=gi:4189304 /DB_XREF=tc57e08.x1 /CLONE=IMAGE:2068742 /FEA=EST /CNT=19 /TID=Hs.21077.0 /TIER=Stack /STK=8 /UG=Hs.21077 /LL=23292 /UG_GENE=KIAA0532 /UG_TITLE=KIAA0532 protein	PCNXL3	PECANEX-LIKE 3 (DROSOPHILA)	A4	19.0788	4.70106	4.44089e-16	2.34204	1.86043	0.0118117	0	8.14623
219823_at	gb:NM_024674.1 /DB_XREF=gi:13375937 /GEN=FLJ12457 /FEA=FLmRNA /CNT=44 /TID=Hs.86154.0 /TIER=FL+Stack /STK=14 /UG=Hs.86154 /LL=79727 /DEF=Homo sapiens hypothetical protein FLJ12457 (FLJ12457), mRNA. /PROD=hypothetical protein FLJ12457 /FL=gb:NM_024674.1	LIN28	LIN-28 HOMOLOG (C. ELEGANS)	A4	10.076	2.35896	0	1.33113	1.91996	0.165561	0	7.56953
215351_at	gb:BG536504 /DB_XREF=gi:13528050 /DB_XREF=602564909F1 /CLONE=IMAGE:4689314 /FEA=mRNA /CNT=4 /TID=Hs.274518.0 /TIER=ConsEnd /STK=0 /UG=Hs.274518 /UG_TITLE=Homo sapiens mRNA; cDNA DKFZp586O2023 (from clone DKFZp586O2023)	RTCD1	R TERMI L PHOSPHATE CYCLASE DOMAIN 1	A4	10.2659	4.66025	1.05434e-05	1.49834	2.28602	0.189902	0	6.85153
1560509_at	gb:AL713694.1 /DB_XREF=gi:19584404 /TID=Hs2.362952.1 /CNT=3 /FEA=mRNA /TIER=ConsEnd /STK=0 /UG=Hs.362952 /UG_TITLE=Homo sapiens mRNA; cDNA DKFZp547H194 (from clone DKFZp547H194) /DEF=Homo sapiens mRNA; cDNA DKFZp547H194 (from clone DKFZp547H194).	POLE	POLYMERASE (D DIRECTED), EPSILON	A4	12.5576	4.91799	3.27689e-07	1.92468	2.34905	0.101279	0	6.5245
226506_at	gb:AI742570 /DB_XREF=gi:5110858 /DB_XREF=wg55e12.x1 /CLONE=IMAGE:2369038 /FEA=EST /CNT=64 /TID=Hs.23136.0 /TIER=Stack /STK=45 /UG=Hs.23136 /UG_TITLE=ESTs	THSD4	THROMBOSPONDIN, TYPE I, DOMAIN CONTAINING 4	A4	17.6766	0.981676	0	2.79985	1.48983	0.000170878	0	6.31339
232161_x_at	gb:AK025546.1 /DB_XREF=gi:10438095 /FEA=mRNA /CNT=13 /TID=Hs.71592.0 /TIER=ConsEnd /STK=0 /UG=Hs.71592 /UG_TITLE=Homo sapiens cDNA: FLJ21893 fis, clone HEP03412 /DEF=Homo sapiens cDNA: FLJ21893 fis, clone HEP03412.	PTPN4	PROTEIN TYROSINE PHOSPHATASE, NON-RECEPTOR TYPE 4 (MEGAKARYOCYTE)	A4	11.752	3.71542	2.51509e-10	1.86589	3.65956	0.307854	0	6.29835
243116_at	gb:AI923090 /DB_XREF=gi:5658980 /DB_XREF=wn66c11.x1 /CLONE=IMAGE:2450420 /FEA=EST /CNT=4 /TID=Hs.26986.0 /TIER=ConsEnd /STK=3 /UG=Hs.26986 /UG_TITLE=ESTs	PIP5KL1	PHOSPHATIDYLINOSITOL-4-PHOSPHATE 5-KI SE-LIKE 1	A4	12.0766	5.55875	1.39226e-05	1.96634	0.918992	1.87519e-05	3.15995e-17	6.14168
1559753_at	gb:AI024349 /DB_XREF=gi:3239962 /DB_XREF=ov75f07.x1 /CLONE=IMAGE:1643173 /TID=Hs2.131520.1 /CNT=4 /FEA=mRNA /TIER=ConsEnd /STK=0 /UG=Hs.131520 /UG_TITLE=Homo sapiens cDNA FLJ36163 fis, clone TESTI2026014.	GPR133	G PROTEIN-COUPLED RECEPTOR 133	A4	13.9821	6.57357	2.09972e-05	2.44931	2.44368	0.0450058	0	5.70857
244265_at	gb:N59650 /DB_XREF=gi:1203540 /DB_XREF=yv74g05.s1 /CLONE=IMAGE:248504 /FEA=EST /CNT=3 /TID=Hs.27252.0 /TIER=ConsEnd /STK=3 /UG=Hs.27252 /UG_TITLE=ESTs	DKFZP566H0824	HYPOTHETICAL PROTEIN DKFZP566H0824	A4	10.1686	4.75185	1.87042e-05	1.84964	1.34252	0.00586111	4.44089e-16	5.49759
238129_s_at	gb:AW474898 /DB_XREF=gi:7045004 /DB_XREF=xy21c11.x1 /CLONE=IMAGE:2853812 /FEA=EST /CNT=7 /TID=Hs.142912.0 /TIER=ConsEnd /STK=7 /UG=Hs.142912 /UG_TITLE=ESTs	FZD2	FRIZZLED HOMOLOG 2 (DROSOPHILA)	A4	14.4443	7.95345	0.000281016	2.67425	1.7898	0.00280525	2.14885e-07	5.40124
216855_s_at	gb:D13413.1 /DB_XREF=gi:433414 /FEA=mRNA /CNT=1 /TID=Hs.103804.2 /TIER=ConsEnd /STK=0 /UG=Hs.103804 /LL=3192 /UG_GENE=HNRPU /DEF=Human mRNA for tumor-associated 120 kDa nuclear protein p120, partial cds(carboxyl terminus). /PROD=p120	HNRPU	HETEROGENEOUS NUCLEAR RIBONUCLEOPROTEIN U (SCAFFOLD ATTACHMENT FACTOR A)	A4	11.891	5.68988	2.91923e-05	2.67284	2.66366	0.044761	6.66134e-16	4.44881
237177_at	gb:AW241703 /DB_XREF=gi:6575457 /DB_XREF=xn74a05.x1 /CLONE=IMAGE:2700176 /FEA=EST /CNT=6 /TID=Hs.121115.0 /TIER=ConsEnd /STK=5 /UG=Hs.121115 /LL=53943 /UG_GENE=CNTN4 /UG_TITLE=contactin 4	CNTN4	CONTACTIN 4	A3	0.0146518	0.00347798	0.0248492	13.9012	4.7177	3.78803e-09	0	948.766
216015_s_at	gb:AK027194.1 /DB_XREF=gi:10440263 /FEA=mRNA /CNT=2 /TID=Hs.159483.1 /TIER=ConsEnd /STK=0 /UG=Hs.159483 /LL=9558 /UG_GENE=C1ORF7 /UG_TITLE=chromosome 1 open reading frame 7 /DEF=Homo sapiens cDNA: FLJ23541 fis, clone LNG08276, highly similar to AF054176 Homo sapiens angiotensinvasopressin receptor AIIAVP mRNA.	CIAS1	NLR family, pyrin domain containing 3	A3	0.246388	0.157015	0.00175786	30.2237	15.891	0.000142446	0	122.667
229386_at	gb:AW131801 /DB_XREF=gi:6133408 /DB_XREF=xf34g07.x1 /CLONE=IMAGE:2619996 /FEA=EST /CNT=15 /TID=Hs.107674.0 /TIER=Stack /STK=9 /UG=Hs.107674 /UG_TITLE=ESTs			A3	0.274909	0.235935	0.0199616	14.5969	11.2132	0.00922723	0	53.0973
236213_at	gb:AI809760 /DB_XREF=gi:5396326 /DB_XREF=wf77b03.x1 /CLONE=IMAGE:2361581 /FEA=EST /CNT=6 /TID=Hs.125915.0 /TIER=ConsEnd /STK=6 /UG=Hs.125915 /UG_TITLE=ESTs	NFE2L2	NUCLEAR FACTOR (ERYTHROID-DERIVED 2)-LIKE 2	A3	1.08823	1.38086	0.115002	31.6905	11.4416	3.0331e-08	0	29.1211
1561418_at	gb:BC041482.1 /DB_XREF=gi:27370786 /TID=Hs2.434436.1 /CNT=2 /FEA=mRNA /TIER=ConsEnd /STK=1 /UG=Hs.434436 /UG_TITLE=Homo sapiens, clone IMAGE:5403381, mRNA /DEF=Homo sapiens, clone IMAGE:5403381, mRNA.			A3	0.749073	0.570881	0.0086998	13.2023	10.1102	0.00900995	2.78222e-13	17.6248
211821_x_at	gb:U00178.1 /DB_XREF=gi:392430 /GEN=GPErik /FEA=FLmRNA /CNT=1 /TID=Hs.108694.1 /TIER=FL /STK=0 /UG=Hs.108694 /LL=2993 /DEF=Homo sapiens glycophorin Erik STA (GPErik) gene complete cds. /PROD=glycophorin Erik (STA) /FL=gb:U00178.1	GYPA	GLYCOPHORIN A (MNS BLOOD GROUP)	A3	0.701362	1.02433	0.170904	12.1296	3.73981	8.77096e-11	0	17.2944
220862_s_at	gb:NM_014093.1 /DB_XREF=gi:7662597 /GEN=PRO1578 /FEA=FLmRNA /CNT=3 /TID=Hs.279380.0 /TIER=FL /STK=0 /UG=Hs.279380 /LL=29012 /DEF=Homo sapiens PRO1578 protein (PRO1578), mRNA. /PROD=PRO1578 protein /FL=gb:AF118067.1 gb:NM_014093.1	USP22	UBIQUITIN SPECIFIC PEPTIDASE 22	A3	0.83889	0.560141	0.00274872	12.2709	5.21129	2.48533e-06	0	14.6275
236764_at	gb:H49911 /DB_XREF=gi:989752 /DB_XREF=yq21g11.s1 /CLONE=IMAGE:274389 /FEA=EST /CNT=5 /TID=Hs.93102.0 /TIER=ConsEnd /STK=5 /UG=Hs.93102 /UG_TITLE=ESTs	IGFBP7	INSULIN-LIKE GROWTH FACTOR BINDING PROTEIN 7	A3	0.843662	0.500524	0.000751555	11.0822	4.64334	1.81171e-06	0	13.1358
221033_s_at	gb:NM_031277.1 /DB_XREF=gi:13775185 /GEN=RNF17 /FEA=FLmRNA /CNT=1 /TID=HsAffx.900210.95 /TIER=FL /STK=0 /DEF=Homo sapiens ring finger protein 17 (RNF17), mRNA. /PROD=ring finger protein 17 /FL=gb:NM_031277.1	RNF17	RING FINGER PROTEIN 17	A3	0.952901	1.77072	0.281811	12.019	4.47032	7.56434e-08	0	12.613
1561026_a_at	gb:AK074342.1 /DB_XREF=gi:18676920 /TID=Hs2.246403.1 /CNT=2 /FEA=mRNA /TIER=ConsEnd /STK=2 /UG=Hs.246403 /UG_TITLE=Homo sapiens cDNA FLJ23762 fis, clone HEP18324. /DEF=Homo sapiens cDNA FLJ23762 fis, clone HEP18324.	CDKAL1	CDK5 REGULATORY SUBUNIT ASSOCIATED PROTEIN 1-LIKE 1	A3	1.16908	0.902277	0.00956544	14.5557	4.20737	4.54414e-12	0	12.4505
215496_at	gb:AL117523.1 /DB_XREF=gi:5912039 /GEN=DKFZp434H0350 /FEA=mRNA /CNT=3 /TID=Hs.173571.2 /TIER=ConsEnd /STK=0 /UG=Hs.173571 /LL=23034 /DEF=Homo sapiens mRNA; cDNA DKFZp434H0350 (from clone DKFZp434H0350); partial cds. /PROD=hypothetical protein	SAMD4A	STERILE ALPHA MOTIF DOMAIN CONTAINING 4A	A3	0.839922	0.699092	0.0162833	10.3123	3.44877	2.2275e-09	0	12.2777
219949_at	gb:NM_024512.1 /DB_XREF=gi:13378142 /GEN=LRRC2 /FEA=FLmRNA /CNT=20 /TID=Hs.125790.0 /TIER=FL /STK=2 /UG=Hs.125790 /LL=79442 /DEF=Homo sapiens leucine-rich repeat-containing 2 (LRRC2), mRNA. /PROD=leucine-rich repeat-containing 2 /FL=gb:NM_024512.1	LRRC2	LEUCINE RICH REPEAT CONTAINING 2	A3	0.903517	0.842525	0.0319893	10.6823	7.26418	0.00327072	0	11.823
238106_at	gb:AW771190 /DB_XREF=gi:7703243 /DB_XREF=hn53g10.x1 /CLONE=IMAGE:3027426 /FEA=EST /CNT=15 /TID=Hs.16515.0 /TIER=ConsEnd /STK=3 /UG=Hs.16515 /UG_TITLE=ESTs			A3	0.925587	0.27331	1.32396e-11	10.6254	2.79208	2.70894e-14	0	11.4796
234120_at	gb:AL117475.1 /DB_XREF=gi:5911947 /FEA=mRNA /CNT=2 /TID=Hs.306344.0 /TIER=ConsEnd /STK=0 /UG=Hs.306344 /UG_TITLE=Homo sapiens mRNA; cDNA DKFZp727C211 (from clone DKFZp727C211) /DEF=Homo sapiens mRNA; cDNA DKFZp727C211 (from clone DKFZp727C211).			A3	1.02984	0.366786	1.998e-08	10.8765	4.8394	6.95785e-06	1.82337e-38	10.5614
211223_at	gb:AF076215.1 /DB_XREF=gi:3873239 /GEN=PROP1 /FEA=FLmRNA /CNT=3 /TID=Hs.158301.0 /TIER=FL /STK=0 /UG=Hs.158301 /LL=5626 /DEF=Homo sapiens prophet of Pit1 (PROP1) mRNA, complete cds. /PROD=prophet of Pit1 /FL=gb:NM_006261.1 gb:AF076215.1	PROP1	PROPHET OF PIT1, PAIRED-LIKE HOMEODOMAIN TRANSCRIPTION FACTOR	A3	1.13707	1.10062	0.0388201	11.2933	6.53853	0.000551583	1.56728e-11	9.93192
211813_x_at	gb:AF138303.1 /DB_XREF=gi:7381210 /FEA=FLmRNA /CNT=2 /TID=Hs.76152.4 /TIER=FL /STK=0 /UG=Hs.76152 /LL=1634 /UG_GENE=DCN /DEF=Homo sapiens decorin D mRNA, complete cds, alternatively spliced. /PROD=decorin D /FL=gb:AF138303.1	DCN	DECORIN	A3	1.26792	1.24852	0.0422586	12.4289	2.38714	0	0	9.80258
1558440_at	gb:BC040572.1 /DB_XREF=gi:26252005 /TID=Hs2.129276.1 /CNT=9 /FEA=mRNA /TIER=ConsEnd /STK=0 /UG=Hs.129276 /UG_TITLE=Homo sapiens cDNA FLJ35761 fis, clone TESTI2004791. /DEF=Homo sapiens, clone IMAGE:5267453, mRNA.	EFCBP1	EF-HAND CALCIUM BINDING PROTEIN 1	A3	1.50658	1.00105	0.00261446	13.0352	4.00154	7.26521e-11	0	8.65218
234613_at	gb:AK025017.1 /DB_XREF=gi:10437451 /FEA=mRNA /CNT=1 /TID=Hs.306746.0 /TIER=ConsEnd /STK=0 /UG=Hs.306746 /UG_TITLE=Homo sapiens cDNA: FLJ21364 fis, clone COL02989 /DEF=Homo sapiens cDNA: FLJ21364 fis, clone COL02989.			A3	1.53163	0.404586	3.79696e-14	13.042	4.80602	5.72008e-08	0	8.51506
219943_s_at	gb:NM_022741.1 /DB_XREF=gi:12232398 /GEN=FLJ11850 /FEA=FLmRNA /CNT=21 /TID=Hs.7966.0 /TIER=FL /STK=1 /UG=Hs.7966 /LL=64752 /DEF=Homo sapiens hypothetical protein FLJ11850 (FLJ11850), mRNA. /PROD=hypothetical protein FLJ11850 /FL=gb:NM_022741.1	FLJ11850	HYPOTHETICAL PROTEIN FLJ11850	A3	1.52472	1.20442	0.0113501	12.7535	2.80973	0	0	8.3645
232364_at	gb:AF176706.1 /DB_XREF=gi:6573265 /FEA=mRNA /CNT=9 /TID=Hs.131859.0 /TIER=ConsEnd /STK=0 /UG=Hs.131859 /DEF=Homo sapiens F-box protein FBX11 mRNA, partial cds. /PROD=F-box protein FBX11	FBXO11	F-BOX ONLY PROTEIN 11	A3	1.25516	2.47769	0.310986	10.3802	1.9229	0	0	8.27004
223378_at	gb:AA705182 /DB_XREF=gi:2715100 /DB_XREF=zj96c12.s1 /CLONE=IMAGE:462742 /FEA=FLmRNA /CNT=61 /TID=Hs.16313.0 /TIER=Stack /STK=39 /UG=Hs.16313 /UG_TITLE=Homo sapiens Kruppel-like zinc finger protein GLIS2 mRNA, complete cds /FL=gb:AF325914.1	GLIS2	GLIS FAMILY ZINC FINGER 2	A3	1.33376	0.748272	0.000364702	10.6071	6.71987	0.00159432	4.15686e-13	7.95283
215974_at	gb:AF036973 /DB_XREF=gi:4104610 /DB_XREF=AF036973 /CLONE=HCG IV.5 /FEA=mRNA /CNT=2 /TID=Hs.145477.0 /TIER=ConsEnd /STK=0 /UG=Hs.145477 /LL=80868 /UG_GENE=HCGIV-6 /UG_TITLE=HCGIV-6 protein	HCG4P6	HLA COMPLEX GROUP 4 PSEUDOGENE 6	A3	1.95877	0.806693	1.19953e-06	15.2239	8.79619	0.000537235	8.64144e-11	7.77214
215971_at	gb:AK022120.1 /DB_XREF=gi:10433445 /FEA=mRNA /CNT=2 /TID=Hs.296688.0 /TIER=ConsEnd /STK=0 /UG=Hs.296688 /UG_TITLE=Homo sapiens cDNA FLJ12058 fis, clone HEMBB1002092 /DEF=Homo sapiens cDNA FLJ12058 fis, clone HEMBB1002092.			A3	2.52876	1.30913	0.000111966	18.8964	5.64398	2.14031e-11	0	7.4726
238366_at	gb:AW015512 /DB_XREF=gi:5864269 /DB_XREF=UI-H-BI0p-aau-a-12-0-UI.s1 /CLONE=IMAGE:2710558 /FEA=EST /CNT=8 /TID=Hs.158272.0 /TIER=ConsEnd /STK=0 /UG=Hs.158272 /UG_TITLE=ESTs	MGC33556	HYPOTHETICAL LOC339541	A3	2.81114	0.872452	1.16694e-10	20.9717	10.2224	4.07703e-05	0	7.46018
1566218_at	gb:AK057910.1 /DB_XREF=gi:16553890 /TID=Hs2.350614.1 /CNT=2 /FEA=mRNA /TIER=ConsEnd /STK=0 /UG=Hs.350614 /UG_TITLE=Homo sapiens cDNA FLJ25181 fis, clone CBR09271. /DEF=Homo sapiens cDNA FLJ25181 fis, clone CBR09271.	KRTAP5-5	KERATIN ASSOCIATED PROTEIN 5-11	A3	2.36743	1.83736	0.00996822	17.0608	5.81561	4.43123e-09	0	7.20646
237800_at	gb:BE217811 /DB_XREF=gi:8905129 /DB_XREF=hv30b07.x1 /CLONE=IMAGE:3174901 /FEA=EST /CNT=7 /TID=Hs.127735.0 /TIER=ConsEnd /STK=7 /UG=Hs.127735 /UG_TITLE=ESTs	ASB4	ANKYRIN REPEAT AND SOCS BOX-CONTAINING 4	A3	2.07642	1.12593	0.00022592	14.6989	7.95825	0.000220747	1.16322e-09	7.07897
216746_at	gb:AK024606.1 /DB_XREF=gi:10436920 /FEA=mRNA /CNT=1 /TID=Hs.306697.0 /TIER=ConsEnd /STK=0 /UG=Hs.306697 /UG_TITLE=Homo sapiens cDNA: FLJ20953 fis, clone ADSE01979 /DEF=Homo sapiens cDNA: FLJ20953 fis, clone ADSE01979.	LRCH1	LEUCINE-RICH REPEATS AND CALPONIN HOMOLOGY (CH) DOMAIN CONTAINING 1	A3	1.51168	1.28938	0.0190423	10.6655	6.90898	0.00201891	1.76961e-05	7.05541
229555_at	gb:AI633503 /DB_XREF=gi:4684833 /DB_XREF=th68a01.x1 /CLONE=IMAGE:2123784 /FEA=mRNA /CNT=16 /TID=Hs.55968.0 /TIER=Stack /STK=8 /UG=Hs.55968 /LL=11227 /UG_GENE=GALNT5 /UG_TITLE=UDP-N-acetyl-alpha-D-galactosamine:polypeptide N-acetylgalactosaminyltransferase 5 (GalNAc-T5)	GALNT5	UDP-N-ACETYL-ALPHA-D-GALACTOSAMINE:POLYPEPTIDE N-ACETYLGALACTOSAMINYLTRANSFERASE 5 (GAL C-T5)	A3	2.57733	1.36548	0.000160126	17.4198	9.93293	0.000452357	2.74231e-05	6.75886
203397_s_at	gb:BF063271 /DB_XREF=gi:10822181 /DB_XREF=7h87d05.x1 /CLONE=IMAGE:3322953 /FEA=FLmRNA /CNT=132 /TID=Hs.278611.0 /TIER=Stack /STK=33 /UG=Hs.278611 /LL=2591 /UG_GENE=GALNT3 /UG_TITLE=UDP-N-acetyl-alpha-D-galactosamine:polypeptide N-acetylgalactosaminyltransferase 3 (GalNAc-T3) /FL=gb:NM_004482.2	GALNT3	UDP-N-ACETYL-ALPHA-D-GALACTOSAMINE:POLYPEPTIDE N-ACETYLGALACTOSAMINYLTRANSFERASE 3 (GAL C-T3)	A3	1.70631	2.16092	0.114285	11.4978	4.54678	4.24685e-07	0	6.73837
223668_at	gb:AF117646.1 /DB_XREF=gi:4959420 /GEN=CBL-3 /FEA=FLmRNA /CNT=29 /TID=Hs.156637.1 /TIER=ConsEnd /STK=0 /UG=Hs.156637 /LL=23624 /DEF=Homo sapiens long CBL-3 protein (CBL-3) mRNA, alternatively spliced isoform, complete cds. /PROD=long CBL-3 protein /FL=gb:AF117646.1 gb:AB028645.1	CBLC	CAS-BR-M (MURINE) ECOTROPIC RETROVIRAL TRANSFORMING SEQUENCE C	A3	1.61549	1.21177	0.00767161	10.7436	4.92758	1.29698e-05	0	6.65038
237691_x_at	gb:AW138371 /DB_XREF=gi:6142689 /DB_XREF=UI-H-BI1-adb-e-06-0-UI.s1 /CLONE=IMAGE:2716139 /FEA=EST /CNT=5 /TID=Hs.224171.0 /TIER=ConsEnd /STK=5 /UG=Hs.224171 /UG_TITLE=ESTs	ENO3	ENOLASE 1, (ALPHA)	A3	2.18656	1.93954	0.0241533	14.4952	7.65934	0.000153719	0	6.62923
206151_x_at	gb:NM_007352.1 /DB_XREF=gi:6679624 /GEN=ELA3B /FEA=FLmRNA /CNT=151 /TID=Hs.183864.0 /TIER=FL+Stack /STK=56 /UG=Hs.183864 /LL=23436 /DEF=Homo sapiens elastase 3B (ELA3B), mRNA. /PROD=elastase 3B /FL=gb:NM_007352.1 gb:M18692.1 gb:BC005216.1	ELA3A	ELASTASE 3A, PANCREATIC	A3	2.04361	0.724491	1.69417e-08	13.4334	8.91385	0.00257793	1.56471e-24	6.57336
1554977_at	gb:BC036837.1 /DB_XREF=gi:22477881 /TID=Hs2.399813.1 /CNT=3 /FEA=FLmRNA /TIER=FL /STK=1 /UG=Hs.399813 /DEF=Homo sapiens, clone MGC:46433 IMAGE:5173095, mRNA, complete cds. /PROD=Unknown (protein for MGC:46433) /FL=gb:BC036837.1	LOC198437	BA299N6.3	A3	2.39411	1.88814	0.0112164	15.6877	9.89699	0.00152334	1.05679e-06	6.55263
221429_x_at	gb:NM_031274.1 /DB_XREF=gi:13775179 /GEN=TEX13A /FEA=FLmRNA /CNT=1 /TID=HsAffx.900207.1096 /TIER=FL /STK=0 /DEF=Homo sapiens testis expressed sequence 13A (TEX13A), mRNA. /PROD=testis expressed sequence 13A /FL=gb:NM_031274.1	TEX13A	TESTIS EXPRESSED SEQUENCE 13A	A3	1.85802	2.22911	0.0955084	11.6742	5.26567	9.2462e-06	0	6.28314
211892_s_at	gb:AF297052.1 /DB_XREF=gi:11139662 /GEN=CYP8A1 /FEA=FLmRNA /CNT=1 /TID=HsAffx.900583.1111 /TIER=FL /STK=0 /DEF=Homo sapiens prostacyclin synthase (CYP8A1) mRNA, CYP8A1*4 allele, complete cds. /PROD=prostacyclin synthase /FL=gb:AF297052.1	PTGIS	PROSTAGLANDIN I2 (PROSTACYCLIN) SYNTHASE	A3	1.816	2.23073	0.103495	11.0418	5.05922	1.27119e-05	0	6.08026
222904_s_at	gb:AW469181 /DB_XREF=gi:7039287 /DB_XREF=hc78f11.x1 /CLONE=IMAGE:2898861 /FEA=FLmRNA /CNT=35 /TID=Hs.145807.0 /TIER=Stack /STK=8 /UG=Hs.145807 /LL=79838 /UG_GENE=FLJ13593 /UG_TITLE=hypothetical protein FLJ13593 /FL=gb:NM_024780.1	TMC5	TRANSMEMBRANE CHANNEL-LIKE 5	A3	2.94059	2.83981	0.038363	17.1086	9.65263	0.000392841	2.61569e-13	5.81807
1561199_at	gb:BC042491.1 /DB_XREF=gi:27502920 /TID=Hs2.434122.1 /CNT=2 /FEA=mRNA /TIER=ConsEnd /STK=1 /UG=Hs.434122 /UG_TITLE=Homo sapiens, clone IMAGE:4831149, mRNA /DEF=Homo sapiens, clone IMAGE:4831149, mRNA.	KIAA0672	KIAA0672 GENE PRODUCT	A3	1.8202	1.46764	0.0131255	10.4978	5.41957	0.000107055	2.22045e-16	5.76738
1554748_at	gb:BC020873.1 /DB_XREF=gi:18088620 /TID=Hs2.352243.1 /CNT=4 /FEA=FLmRNA /TIER=FL /STK=1 /UG=Hs.352243 /DEF=Homo sapiens, clone MGC:24087 IMAGE:4608625, mRNA, complete cds. /PROD=Unknown (protein for MGC:24087) /FL=gb:BC020873.1	CLCNKB	CHLORIDE CHANNEL KB	A3	2.42462	2.01168	0.0159312	12.3364	6.8058	0.000288679	4.12815e-07	5.08797
204364_s_at	gb:BE535746 /DB_XREF=gi:9764391 /DB_XREF=601060419F1 /CLONE=IMAGE:3446788 /FEA=FLmRNA /CNT=132 /TID=Hs.7358.0 /TIER=Stack /STK=31 /UG=Hs.7358 /LL=65055 /UG_GENE=FLJ13110 /UG_TITLE=hypothetical protein FLJ13110 /FL=gb:NM_022912.1	REEP1	RECEPTOR ACCESSORY PROTEIN 1	A3	2.58376	2.18108	0.017826	12.2462	3.50231	2.68652e-12	0	4.73969
216271_x_at	gb:AC004794 /DB_XREF=gi:3184261 /FEA=DNA_3 /CNT=2 /TID=Hs.9291.2 /TIER=ConsEnd /STK=0 /UG=Hs.9291 /UG_TITLE=Homo sapiens cDNA FLJ13511 fis, clone PLACE1005331, highly similar to Homo sapiens 7h3 protein mRNA /DEF=Homo sapiens chromosome 19, cosmid F20569	SYDE1	SY PSE DEFECTIVE 1, RHO GTPASE, HOMOLOG 1 (C. ELEGANS)	A3	2.39807	0.538665	0	11.2452	5.062	8.87127e-06	4.82883e-45	4.68928
231326_s_at	gb:AI914124 /DB_XREF=gi:5633979 /DB_XREF=wd75d06.x1 /CLONE=IMAGE:2337419 /FEA=EST /CNT=12 /TID=Hs.11522.0 /TIER=Stack /STK=8 /UG=Hs.11522 /UG_TITLE=ESTs	FAM11A	FAMILY WITH SEQUENCE SIMILARITY 11, MEMBER A	A3	2.8544	2.81286	0.042406	12.9174	2.912	0	0	4.52544
218692_at	gb:NM_017786.1 /DB_XREF=gi:8923340 /GEN=FLJ20366 /FEA=FLmRNA /CNT=76 /TID=Hs.8358.0 /TIER=FL+Stack /STK=28 /UG=Hs.8358 /LL=55638 /DEF=Homo sapiens hypothetical protein FLJ20366 (FLJ20366), mRNA. /PROD=hypothetical protein FLJ20366 /FL=gb:NM_017786.1	FLJ20366	HYPOTHETICAL PROTEIN FLJ20366	A3	2.76315	1.70925	0.00122462	10.3121	4.51699	4.97278e-06	1.80612e-09	3.73202
1560412_at	gb:AK092451.1 /DB_XREF=gi:21751051 /TID=Hs2.163301.1 /CNT=3 /FEA=mRNA /TIER=ConsEnd /STK=0 /UG=Hs.163301 /UG_TITLE=Homo sapiens cDNA FLJ35132 fis, clone PLACE6008989. /DEF=Homo sapiens cDNA FLJ35132 fis, clone PLACE6008989.			A3	2.97515	0.909818	6.17384e-11	10.4185	4.36309	1.79036e-06	7.45577e-16	3.50185
226585_at	gb:BE466620 /DB_XREF=gi:9512395 /DB_XREF=hz23b10.x1 /CLONE=IMAGE:3208795 /FEA=EST /CNT=44 /TID=Hs.293818.0 /TIER=Stack /STK=27 /UG=Hs.293818 /UG_TITLE=ESTs, Weakly similar to ALU7_HUMAN ALU SUBFAMILY SQ SEQUENCE CONTAMINATION WARNING ENTRY (H.sapiens)	NEIL2	HYPOTHETICAL PROTEIN MGC2832	A2	33.9332	20.5152	0.000939282	4.69818	1.13368	2.22045e-16	6.10139e-41	7.22264
209246_at	gb:AF261091.1 /DB_XREF=gi:10179833 /FEA=FLmRNA /CNT=133 /TID=Hs.153612.1 /TIER=FL /STK=0 /UG=Hs.153612 /LL=10061 /UG_GENE=ABCF2 /DEF=Homo sapiens iron inhibited ABC transporter 2 mRNA, complete cds. /PROD=iron inhibited ABC transporter 2 /FL=gb:BC001661.1 gb:AF091073.1 gb:AF261092.1 gb:AF261091.1	ABCF2	ATP-BINDING CASSETTE, SUB-FAMILY F (GCN20), MEMBER 2	A2	23.1146	9.53911	1.25796e-06	5.24325	3.90856	0.00729756	1.94127e-11	4.40846
235205_at	gb:BF109660 /DB_XREF=gi:10939350 /DB_XREF=7l66e01.x1 /CLONE=IMAGE:3526368 /FEA=EST /CNT=13 /TID=Hs.127286.0 /TIER=ConsEnd /STK=2 /UG=Hs.127286 /UG_TITLE=ESTs	LOC346887	SIMILAR TO SOLUTE CARRIER FAMILY 16 (MONOCARBOXYLIC ACID TRANSPORTERS), MEMBER 14	A2	20.557	8.33396	8.08536e-07	4.85244	1.79144	6.04894e-08	7.8626e-12	4.23641
229579_s_at	gb:AB051529.1 /DB_XREF=gi:12698028 /GEN=KIAA1742 /FEA=mRNA /CNT=25 /TID=Hs.74137.1 /TIER=Stack /STK=13 /UG=Hs.74137 /LL=10972 /DEF=Homo sapiens mRNA for KIAA1742 protein, partial cds. /PROD=KIAA1742 protein	DISP2	DISPATCHED HOMOLOG 2 (DROSOPHILA)	A2	34.6904	13.7381	4.41252e-07	8.9685	7.37168	0.0149649	0	3.86803
1555214_a_at	gb:AF400602.1 /DB_XREF=gi:15986713 /GEN=BGR /TID=Hs2.161786.4 /CNT=2 /FEA=FLmRNA /TIER=FL /STK=1 /LL=64581 /UG=Hs.161786 /DEF=Homo sapiens beta-glucan receptor isoform H (BGR) mRNA, complete cds, alternatively spliced. /PROD=beta-glucan receptor isoform H /FL=gb:AF400602.1	CLEC7A	C-TYPE LECTIN DOMAIN FAMILY 7, MEMBER A	A2	29.9314	11.4784	1.83551e-07	8.43185	6.6059	0.0106853	3.57168e-09	3.5498
209447_at	gb:AF043290.1 /DB_XREF=gi:2895592 /GEN=8B7 /FEA=FLmRNA /CNT=121 /TID=Hs.8182.0 /TIER=FL+Stack /STK=12 /UG=Hs.8182 /LL=23345 /DEF=Homo sapiens lymphocyte membrane associated protein (8B7) mRNA, complete cds. /PROD=lymphocyte membrane associated protein /FL=gb:AF043290.1	SYNE1	SPECTRIN REPEAT CONTAINING, NUCLEAR ENVELOPE 1	A2	21.1641	5.0416	0	6.22622	6.24736	0.0462363	0	3.3992
235546_at	gb:AI739289 /DB_XREF=gi:5101270 /DB_XREF=wi30a08.x1 /CLONE=IMAGE:2391734 /FEA=EST /CNT=10 /TID=Hs.137313.0 /TIER=ConsEnd /STK=1 /UG=Hs.137313 /UG_TITLE=ESTs	SPINT1	SERINE PEPTIDASE INHIBITOR, KUNITZ TYPE 1	A2	31.6994	6.87919	0	9.68679	2.41866	1.11022e-15	0	3.27243
219581_at	gb:NM_025265.1 /DB_XREF=gi:13376881 /GEN=MGC2776 /FEA=FLmRNA /CNT=25 /TID=Hs.15713.0 /TIER=FL /STK=7 /UG=Hs.15713 /LL=80746 /DEF=Homo sapiens hypothetical protein MGC2776 (MGC2776), mRNA. /PROD=hypothetical protein MGC2776 /FL=gb:NM_025265.1 gb:BC004178.1 gb:BC004211.1	TSEN2	TR SPLICING ENDONUCLEASE 2 HOMOLOG (S. CEREVISIAE)	A2	73.2712	30.6167	1.69843e-06	23.4085	17.1651	0.00638265	5.14033e-13	3.13012
218641_at	gb:NM_023941.1 /DB_XREF=gi:13027613 /GEN=MGC3032 /FEA=FLmRNA /CNT=109 /TID=Hs.300383.0 /TIER=FL+Stack /STK=63 /UG=Hs.300383 /LL=65998 /DEF=Homo sapiens hypothetical protein MGC3032 (MGC3032), mRNA. /PROD=hypothetical protein MGC3032 /FL=gb:BC000572.1 gb:NM_023941.1	MGC3032	HYPOTHETICAL PROTEIN MGC3032	A2	22.0468	9.24855	1.86423e-06	7.22874	3.33118	1.4246e-05	3.13111e-07	3.04988
202972_s_at	gb:AW450403 /DB_XREF=gi:6991179 /DB_XREF=UI-H-BI3-akn-g-07-0-UI.s1 /CLONE=IMAGE:2735029 /FEA=FLmRNA /CNT=130 /TID=Hs.177664.0 /TIER=Stack /STK=21 /UG=Hs.177664 /LL=10144 /UG_GENE=KIAA0914 /UG_TITLE=KIAA0914 gene product /FL=gb:NM_014883.1 gb:AB020721.1	FAM13A1	FAMILY WITH SEQUENCE SIMILARITY 13, MEMBER A1	A2	53.5043	27.8648	0.000122896	17.5479	6.77905	2.25362e-07	2.17079e-09	3.04904
91826_at	Cluster Incl. AI219073:qg16e08.x1 Homo sapiens cDNA, 3 end /clone=IMAGE-1759718 /clone_end=3 /gb=AI219073 /gi=3801276 /ug=Hs.126062 /len=555	EPS8L1	EPS8-LIKE 1	A2	22.0281	4.5259	0	7.2767	6.02917	0.0157858	0	3.0272
37586_at	Cluster Incl. D87073:Human mRNA for KIAA0236 gene, complete cds /cds=(436,5499) /gb=D87073 /gi=1510146 /ug=Hs.80526 /len=5878	ZNF142	ZINC FINGER PROTEIN 142 (CLONE PHZ-49)	A2	26.8611	8.1233	3.75737e-11	8.99374	3.39367	1.15614e-07	1.26565e-14	2.98665
242824_at	gb:AW191647 /DB_XREF=gi:7381896 /DB_XREF=HIGC15.06.00 /FEA=EST /CNT=5 /TID=Hs.314101.0 /TIER=ConsEnd /STK=1 /UG=Hs.314101 /UG_TITLE=ESTs	NFIA	NUCLEAR FACTOR I/A	A2	36.8122	6.33714	0	13.0648	8.95564	0.0035266	0	2.81767
204484_at	gb:NM_002646.1 /DB_XREF=gi:11136637 /GEN=PIK3C2B /FEA=FLmRNA /CNT=58 /TID=Hs.132463.0 /TIER=FL+Stack /STK=29 /UG=Hs.132463 /LL=5287 /DEF=Homo sapiens phosphoinositide-3-kinase, class 2, beta polypeptide (PIK3C2B), mRNA. /PROD=phosphoinositide-3-kinase, class 2, betapolypeptide /FL=gb:NM_002646.1	PIK3C2B	PHOSPHOINOSITIDE-3-KI SE, CLASS 2, BETA POLYPEPTIDE	A2	45.3584	11.0704	2.22045e-16	16.1648	8.65476	0.000187365	0	2.806
227137_at	gb:N25937 /DB_XREF=gi:1140285 /DB_XREF=yx87d05.s1 /CLONE=IMAGE:268713 /FEA=EST /CNT=56 /TID=Hs.28794.0 /TIER=Stack /STK=36 /UG=Hs.28794 /UG_TITLE=Homo sapiens cDNA: FLJ23332 fis, clone HEP12754	C10ORF46	CHROMOSOME 10 OPEN READING FRAME 46	A2	22.9601	6.43636	9.71445e-13	8.32466	4.68613	0.000381018	9.54792e-15	2.75809
229050_s_at	gb:AL533103 /DB_XREF=gi:12796596 /DB_XREF=AL533103 /CLONE=CS0DN005YL08 (5 prime) /FEA=EST /CNT=19 /TID=Hs.82124.1 /TIER=Stack /STK=11 /UG=Hs.82124 /LL=3912 /UG_GENE=LAMB1 /UG_TITLE=laminin, beta 1	MGC16037	HYPOTHETICAL PROTEIN MGC16037	A2	54.7288	24.3508	6.95625e-06	20.0737	4.83681	0	2.18822e-11	2.7264
218149_s_at	gb:NM_017606.1 /DB_XREF=gi:8922146 /GEN=DKFZp434K1210 /FEA=FLmRNA /CNT=119 /TID=Hs.32352.0 /TIER=FL+Stack /STK=24 /UG=Hs.32352 /LL=54775 /DEF=Homo sapiens hypothetical protein DKFZp434K1210 (DKFZp434K1210), mRNA. /PROD=hypothetical protein DKFZp434K1210 /FL=gb:NM_017606.1	ZNF395	HYPOTHETICAL PROTEIN DKFZP434K1210	A2	49.426	13.9544	1.40155e-12	18.5355	13.2076	0.0050037	0	2.66656
217028_at	gb:AJ224869 /DB_XREF=gi:3059119 /FEA=DNA /CNT=1 /TID=Hs.89414.1 /TIER=ConsEnd /STK=0 /UG=Hs.89414 /LL=7852 /UG_GENE=CXCR4 /UG_TITLE=chemokine (C-X-C motif), receptor 4 (fusin) /DEF=Homo sapiens CXCR4 gene encoding receptor CXCR4	CXCR4	CHEMOKINE (C-X-C MOTIF) RECEPTOR 4	A2	643.349	126.233	0	242.364	118.914	4.57624e-05	0	2.65448
220578_at	gb:NM_025008.1 /DB_XREF=gi:13376526 /GEN=FLJ13544 /FEA=FLmRNA /CNT=5 /TID=Hs.287581.0 /TIER=FL /STK=0 /UG=Hs.287581 /LL=80075 /DEF=Homo sapiens hypothetical protein FLJ13544 (FLJ13544), mRNA. /PROD=hypothetical protein FLJ13544 /FL=gb:NM_025008.1	ADAMTSL4	ADAMTS-LIKE 4	A2	69.8595	22.1515	2.83711e-10	26.9155	8.91379	1.55015e-09	1.92513e-10	2.59552
222749_at	gb:AF159447.1 /DB_XREF=gi:6689893 /FEA=FLmRNA /CNT=76 /TID=Hs.21431.0 /TIER=FL+Stack /STK=39 /UG=Hs.21431 /LL=51684 /UG_GENE=LOC51684 /DEF=Homo sapiens Suppressor of Fused mRNA, alternatively spliced form 2, complete cds. /PROD=Suppressor of Fused /FL=gb:NM_016169.1 gb:AF159447.1 gb:AF175770.1	SUFU	SUPPRESSOR OF FUSED HOMOLOG (DROSOPHILA)	A2	49.4091	20.1549	9.44117e-07	19.2202	7.34426	1.65811e-07	1.84068e-06	2.57068
223594_at	gb:AL136855.1 /DB_XREF=gi:12053214 /GEN=DKFZp434K2435 /FEA=FLmRNA /CNT=29 /TID=Hs.42635.0 /TIER=FL+Stack /STK=17 /UG=Hs.42635 /DEF=Homo sapiens mRNA; cDNA DKFZp434K2435 (from clone DKFZp434K2435); complete cds. /PROD=hypothetical protein /FL=gb:AL136855.1	TMEM117	TRANSMEMBRANE PROTEIN 117	A2	44.6404	7.40667	0	17.7111	12.4141	0.00432553	0	2.52047
219760_at	gb:NM_022165.1 /DB_XREF=gi:11545919 /GEN=LIN-7B /FEA=FLmRNA /CNT=21 /TID=Hs.293686.0 /TIER=FL+Stack /STK=15 /UG=Hs.293686 /LL=64130 /DEF=Homo sapiens Lin-7b protein (LIN-7B), mRNA. /PROD=Lin-7b protein /FL=gb:NM_022165.1 gb:AF311862.1	LIN7B	LIN-7 HOMOLOG B (C. ELEGANS)	A2	34.4781	6.82335	0	13.689	6.98191	8.80806e-05	0	2.51867
213444_at	gb:AB011115.1 /DB_XREF=gi:3043609 /GEN=KIAA0543 /FEA=mRNA /CNT=44 /TID=Hs.98507.0 /TIER=Stack /STK=16 /UG=Hs.98507 /LL=23145 /DEF=Homo sapiens mRNA for KIAA0543 protein, partial cds. /PROD=KIAA0543 protein	SSPO	SCO-SPONDIN HOMOLOG (BOS TAURUS)	A2	29.7171	6.5551	0	11.8927	11.3973	0.036894	0	2.49877
201416_at	gb:BG528420 /DB_XREF=gi:13519957 /DB_XREF=602579853F1 /CLONE=IMAGE:4719060 /FEA=FLmRNA /CNT=369 /TID=Hs.83484.0 /TIER=Stack /STK=16 /UG=Hs.83484 /LL=6659 /UG_GENE=SOX4 /UG_TITLE=SRY (sex determining region Y)-box 4 /FL=gb:NM_003107.1	SOX4	SRY (SEX DETERMINING REGION Y)-BOX 4	A2	66.7921	15.2899	0	26.7431	12.6028	2.19585e-05	0	2.49755
235531_at	gb:AA928257 /DB_XREF=gi:3077413 /DB_XREF=on79b01.s1 /CLONE=IMAGE:1562857 /FEA=EST /CNT=9 /TID=Hs.38312.0 /TIER=ConsEnd /STK=7 /UG=Hs.38312 /UG_TITLE=ESTs	IL17RB	INTERLEUKIN 17 RECEPTOR B	A2	39.7026	9.87208	8.88178e-16	15.9141	10.9139	0.00354213	2.44249e-15	2.49481
233127_at	gb:AK022474.1 /DB_XREF=gi:10433883 /FEA=mRNA /CNT=3 /TID=Hs.287531.0 /TIER=ConsEnd /STK=0 /UG=Hs.287531 /UG_TITLE=Homo sapiens cDNA FLJ12412 fis, clone MAMMA1003004 /DEF=Homo sapiens cDNA FLJ12412 fis, clone MAMMA1003004.	ZNF331	ZINC FINGER PROTEIN 331	A2	28.2281	6.83219	2.22045e-16	11.3331	4.92623	4.20203e-06	2.33813e-13	2.49077
1557103_a_at	gb:BE868592 /DB_XREF=gi:10317368 /DB_XREF=601445562F1 /CLONE=IMAGE:3849735 /TID=Hs2.281328.1 /CNT=15 /FEA=mRNA /TIER=ConsEnd /STK=1 /LL=114783 /UG_GENE=KIAA1883 /UG=Hs.281328 /UG_TITLE=KIAA1883 protein	LMTK3	LEMUR TYROSINE KI SE 3	A2	25.4243	4.09357	0	10.2227	5.00901	4.47036e-05	0	2.48705
240856_at	gb:AA149620 /DB_XREF=gi:1720421 /DB_XREF=zo30f03.s1 /CLONE=IMAGE:588413 /FEA=EST /CNT=4 /TID=Hs.71999.0 /TIER=ConsEnd /STK=4 /UG=Hs.71999 /UG_TITLE=ESTs			A2	74.1152	31.0288	1.77763e-06	30.1352	14.1426	2.02948e-05	2.34156e-06	2.45943
214848_at	gb:U79277.1 /DB_XREF=gi:1710245 /FEA=mRNA /CNT=18 /TID=Hs.71848.0 /TIER=ConsEnd /STK=1 /UG=Hs.71848 /UG_TITLE=Human clone 23548 mRNA sequence /DEF=Human clone 23548 mRNA sequence.	YWHAZ	TYROSINE 3-MONOOXYGE SE/TRYPTOPHAN 5-MONOOXYGE SE ACTIVATION PROTEIN, ZETA POLYPEPTIDE	A2	91.4874	22.7602	8.88178e-16	37.2057	11.0059	1.36986e-11	7.30527e-14	2.45896
226444_at	gb:AI700476 /DB_XREF=gi:4988376 /DB_XREF=wd14d08.x1 /CLONE=IMAGE:2328111 /FEA=EST /CNT=45 /TID=Hs.32793.0 /TIER=Stack /STK=27 /UG=Hs.32793 /UG_TITLE=ESTs	SLC39A10	SOLUTE CARRIER FAMILY 39 (ZINC TRANSPORTER), MEMBER 10	A2	88.2812	5.52625	0	36.1613	23.1326	0.00176934	0	2.44131
209201_x_at	gb:L01639.1 /DB_XREF=gi:189313 /GEN=NPYR /FEA=FLmRNA /CNT=183 /TID=Hs.89414.0 /TIER=FL /STK=0 /UG=Hs.89414 /LL=7852 /DEF=Human (clone HSY3RR) neuropeptide Y receptor (NPYR) mRNA, complete cds. /PROD=neuropeptide Y receptor /FL=gb:L06797.1 gb:NM_003467.1 gb:AF025375.1 gb:AF147204.1 gb:M99293.1 gb:L01639.1	CXCR4	CHEMOKINE (C-X-C MOTIF) RECEPTOR 4	A2	138.41	40.6196	9.43001e-12	56.9494	28.7578	7.47544e-05	7.40388e-11	2.43041
228590_at	gb:AA045257 /DB_XREF=gi:1523461 /DB_XREF=zf11e11.s1 /CLONE=IMAGE:376652 /FEA=EST /CNT=17 /TID=Hs.7790.0 /TIER=Stack /STK=14 /UG=Hs.7790 /UG_TITLE=ESTs	FLJ20758	FLJ20758 PROTEIN	A2	49.8023	11.1826	0	20.5224	10.9466	0.000177162	4.44089e-16	2.42673
226552_at	gb:BF110608 /DB_XREF=gi:10940298 /DB_XREF=7n39h09.x1 /CLONE=IMAGE:3567209 /FEA=EST /CNT=43 /TID=Hs.158549.0 /TIER=Stack /STK=13 /UG=Hs.158549 /UG_TITLE=ESTs	IER5L	IMMEDIATE EARLY RESPONSE 5-LIKE	A2	38.8412	8.68551	0	16.2893	6.83669	1.886e-06	0	2.38445
210061_at	gb:AF114817.1 /DB_XREF=gi:5059038 /GEN=SZF1 /FEA=FLmRNA /CNT=22 /TID=Hs.19585.1 /TIER=FL /STK=0 /UG=Hs.19585 /LL=51385 /DEF=Homo sapiens KRAB-zinc finger protein SZF1-2 (SZF1) mRNA, complete cds. /PROD=KRAB-zinc finger protein SZF1-2 /FL=gb:AF114817.1	ZNF589	ZINC FINGER PROTEIN 589	A2	75.3558	22.5137	2.16827e-11	31.7579	19.4423	0.00108736	8.98392e-13	2.37282
230032_at	gb:AW130077 /DB_XREF=gi:6131682 /DB_XREF=xf27h02.x1 /CLONE=IMAGE:2619315 /FEA=EST /CNT=12 /TID=Hs.24944.0 /TIER=Stack /STK=10 /UG=Hs.24944 /UG_TITLE=ESTs, Weakly similar to ALU1_HUMAN ALU SUBFAMILY J SEQUENCE CONTAMINATION WARNING ENTRY (H.sapiens)	OSGEPL1	O-SIALOGLYCOPROTEIN ENDOPEPTIDASE-LIKE 1	A2	69.3611	15.4522	0	29.3435	13.1278	7.80566e-06	0	2.36376
227867_at	gb:AA005361 /DB_XREF=gi:1448394 /DB_XREF=zh97b01.s1 /CLONE=IMAGE:429193 /FEA=EST /CNT=42 /TID=Hs.36723.0 /TIER=Stack /STK=30 /UG=Hs.36723 /UG_TITLE=ESTs, Weakly similar to cDNA EST yk414c9.3 comes from this gene (C.elegans)	LOC129293	HYPOTHETICAL PROTEIN LOC129293	A2	23.4069	3.56642	0	10.0774	4.59878	1.17258e-05	0	2.32272
204335_at	gb:NM_018074.1 /DB_XREF=gi:8922381 /GEN=FLJ10374 /FEA=FLmRNA /CNT=72 /TID=Hs.21811.0 /TIER=FL+Stack /STK=31 /UG=Hs.21811 /LL=55702 /DEF=Homo sapiens hypothetical protein FLJ10374 (FLJ10374), mRNA. /PROD=hypothetical protein FLJ10374 /FL=gb:NM_018074.1 gb:BC000561.1	FLJ10374	HYPOTHETICAL PROTEIN FLJ10374	A2	61.6051	22.2659	3.13761e-08	26.5942	11.9903	9.16666e-06	1.63655e-06	2.31649
218308_at	gb:NM_006342.1 /DB_XREF=gi:5454101 /GEN=TACC3 /FEA=FLmRNA /CNT=115 /TID=Hs.104019.0 /TIER=FL+Stack /STK=43 /UG=Hs.104019 /LL=10460 /DEF=Homo sapiens transforming, acidic coiled-coil containing protein 3 (TACC3), mRNA. /PROD=transforming acidic coiled-coil containingprotein 3 /FL=gb:NM_006342.1 gb:AF093543.1	TACC3	TRANSFORMING, ACIDIC COILED-COIL CONTAINING PROTEIN 3	A2	60.8572	10.4514	0	26.5337	13.4441	7.90464e-05	0	2.29358
232272_at	gb:BF435259 /DB_XREF=gi:11447547 /DB_XREF=nab37b06.x1 /CLONE=IMAGE:3267803 /FEA=mRNA /CNT=10 /TID=Hs.127656.0 /TIER=ConsEnd /STK=6 /UG=Hs.127656 /LL=57547 /UG_GENE=KIAA1349 /UG_TITLE=KIAA1349 protein	ZNF624	ZINC FINGER PROTEIN 624	A2	26.451	5.75049	0	11.5393	5.1521	7.48338e-06	4.44089e-16	2.29225
237404_at	gb:BF446442 /DB_XREF=gi:11511580 /DB_XREF=7q99c09.x1 /CLONE=IMAGE:3706384 /FEA=EST /CNT=5 /TID=Hs.257519.0 /TIER=ConsEnd /STK=5 /UG=Hs.257519 /UG_TITLE=ESTs	PEX14	PEROXISOMAL BIOGENESIS FACTOR 14	A2	32.5271	7.41846	0	14.279	11.9072	0.0164672	0	2.27796
209724_s_at	gb:AL534416 /DB_XREF=gi:12797909 /DB_XREF=AL534416 /CLONE=CS0DF004YN12 (3 prime) /FEA=FLmRNA /CNT=76 /TID=Hs.156000.1 /TIER=Stack /STK=15 /UG=Hs.156000 /LL=7541 /UG_GENE=ZFP161 /UG_TITLE=zinc finger protein homologous to Zfp161 in mouse /FL=gb:D89859.1	ZFP161	ZINC FINGER PROTEIN 161 HOMOLOG (MOUSE)	A2	99.963	12.2989	0	43.9601	21.0931	3.0702e-05	0	2.27395
219968_at	gb:NM_016089.1 /DB_XREF=gi:7706726 /GEN=SZF1 /FEA=FLmRNA /CNT=16 /TID=Hs.19585.0 /TIER=FL+Stack /STK=11 /UG=Hs.19585 /LL=51385 /DEF=Homo sapiens KRAB-zinc finger protein SZF1-1 (SZF1), mRNA. /PROD=KRAB-zinc finger protein SZF1-1 /FL=gb:AF114816.1 gb:NM_016089.1	ZNF589	ZINC FINGER PROTEIN 589	A2	204.429	67.3083	1.24459e-09	90.0413	39.313	4.63321e-06	1.26137e-06	2.27039
206962_x_at	gb:NM_014120.1 /DB_XREF=gi:7662533 /GEN=PRO0214 /FEA=FLmRNA /CNT=8 /TID=Hs.278932.0 /TIER=FL /STK=0 /UG=Hs.278932 /LL=29038 /DEF=Homo sapiens PRO0214 protein (PRO0214), mRNA. /PROD=PRO0214 protein /FL=gb:NM_014120.1 gb:AF090903.1			A2	22.8961	6.90782	3.37936e-11	10.1193	6.27229	0.00125241	2.04631e-07	2.26261
207761_s_at	gb:NM_014033.1 /DB_XREF=gi:13378140 /GEN=DKFZP586A0522 /FEA=FLmRNA /CNT=3 /TID=Hs.288771.0 /TIER=FL /STK=0 /UG=Hs.288771 /LL=25840 /DEF=Homo sapiens DKFZP586A0522 protein (DKFZP586A0522), mRNA. /PROD=DKFZP586A0522 protein /FL=gb:NM_014033.1	METTL7A	METHYLTRANSFERASE LIKE 7A	A2	65.5956	19.6481	2.43803e-11	29.2961	11.5394	3.82283e-07	2.65082e-07	2.23906
242539_at	gb:AW665509 /DB_XREF=gi:7458056 /DB_XREF=hj04g09.x1 /CLONE=IMAGE:2980864 /FEA=EST /CNT=5 /TID=Hs.12755.0 /TIER=ConsEnd /STK=3 /UG=Hs.12755 /UG_TITLE=ESTs	MGC42174	HYPOTHETICAL PROTEIN MGC42174	A2	41.298	9.24551	0	18.4921	6.08705	1.23313e-09	2.52465e-13	2.23328
223522_at	gb:AF251293.1 /DB_XREF=gi:12005727 /FEA=FLmRNA /CNT=44 /TID=Hs.21379.0 /TIER=FL+Stack /STK=26 /UG=Hs.21379 /LL=81571 /UG_GENE=GL012 /DEF=Homo sapiens GL012 mRNA, complete cds. /PROD=GL012 /FL=gb:AF251293.1	C9ORF45	CHROMOSOME 9 OPEN READING FRAME 45	A2	28.4856	8.35775	9.32521e-12	12.8237	5.32384	1.45387e-06	1.47358e-09	2.22131
222799_at	gb:AK001606.1 /DB_XREF=gi:7022963 /FEA=FLmRNA /CNT=61 /TID=Hs.172622.0 /TIER=Stack /STK=9 /UG=Hs.172622 /LL=29062 /UG_GENE=HSPC049 /UG_TITLE=HSPC049 protein /DEF=Homo sapiens cDNA FLJ10744 fis, clone NT2RP3001646, weakly similar to WD-40 REPEAT PROTEIN MSI2. /FL=gb:NM_014149.1 gb:AF161534.1	HSPC049	HSPC049 PROTEIN	A2	55.1728	12.9138	0	24.984	12.6256	7.56801e-05	9.60907e-11	2.20832
229383_at	gb:AI707896 /DB_XREF=gi:4997672 /DB_XREF=as34a10.x1 /CLONE=IMAGE:2319066 /FEA=EST /CNT=18 /TID=Hs.107369.0 /TIER=Stack /STK=18 /UG=Hs.107369 /UG_TITLE=ESTs	2008-03-01	MEMBRANE-ASSOCIATED RING FINGER (C3HC4) 1	A2	310.605	95.1118	6.5171e-11	140.894	84.042	0.000799562	1.45821e-10	2.20453
204172_at	gb:NM_000097.1 /DB_XREF=gi:4503016 /GEN=CPO /FEA=FLmRNA /CNT=69 /TID=Hs.89866.0 /TIER=FL /STK=0 /UG=Hs.89866 /LL=1371 /DEF=Homo sapiens coproporphyrinogen oxidase (coproporphyria, harderoporphyria) (CPO), mRNA. /PROD=coproporphyrinogen oxidase (coproporphyria,harderoporphyria) /FL=gb:NM_000097.1 gb:D16611.1	CPOX	COPROPORPHYRINOGEN OXIDASE	A2	164.35	34.194	0	74.958	34.8972	1.73959e-05	4.44089e-16	2.19256
212618_at	gb:AA913513 /DB_XREF=gi:3052905 /DB_XREF=ol37h10.s1 /CLONE=IMAGE:1525699 /FEA=mRNA /CNT=118 /TID=Hs.155979.0 /TIER=Stack /STK=30 /UG=Hs.155979 /LL=23060 /UG_GENE=KIAA0295 /UG_TITLE=KIAA0295 protein	ZNF609	ZINC FINGER PROTEIN 609	A2	47.5388	6.50394	0	22.2497	12.1198	0.000241015	0	2.1366
238715_at	gb:BF110180 /DB_XREF=gi:10939870 /DB_XREF=7n50d11.x1 /CLONE=IMAGE:3568172 /FEA=EST /CNT=9 /TID=Hs.117853.0 /TIER=ConsEnd /STK=3 /UG=Hs.117853 /UG_TITLE=ESTs			A2	31.7953	4.1981	0	15.0073	7.46908	5.85686e-05	0	2.11866
244042_x_at	gb:AA883831 /DB_XREF=gi:2993361 /DB_XREF=am21g03.s1 /CLONE=IMAGE:1467508 /FEA=EST /CNT=5 /TID=Hs.252924.0 /TIER=ConsEnd /STK=1 /UG=Hs.252924 /UG_TITLE=ESTs			A2	66.8432	14.1377	0	31.5652	15.3415	3.87193e-05	9.83658e-14	2.11763
221213_s_at	gb:NM_017661.1 /DB_XREF=gi:8923096 /GEN=FLJ20086 /FEA=FLmRNA /CNT=2 /TID=Hs.46821.0 /TIER=FL /STK=0 /UG=Hs.46821 /LL=54816 /DEF=Homo sapiens hypothetical protein FLJ20086 (FLJ20086), mRNA. /PROD=hypothetical protein FLJ20086 /FL=gb:NM_017661.1	SUHW4	SUPPRESSOR OF HAIRY WING HOMOLOG 4 (DROSOPHILA)	A2	30.2056	9.07481	2.79439e-11	14.2839	6.83609	2.92837e-05	1.35223e-09	2.11466
222482_at	gb:AA102468 /DB_XREF=gi:1647486 /DB_XREF=zm26a12.s1 /CLONE=IMAGE:526750 /FEA=FLmRNA /CNT=194 /TID=Hs.266914.0 /TIER=Stack /STK=45 /UG=Hs.266914 /LL=55126 /UG_GENE=FLJ10355 /UG_TITLE=hypothetical protein FLJ10355 /FL=gb:NM_018070.1 gb:BC004335.1	SSBP3	SINGLE STRANDED D BINDING PROTEIN 3	A2	53.4105	9.85466	0	26.0639	7.76119	1.8618e-11	4.66294e-15	2.04921
226423_at	gb:AW006774 /DB_XREF=gi:5855552 /DB_XREF=wt07c04.x1 /CLONE=IMAGE:2506758 /FEA=DNA_1 /CNT=68 /TID=Hs.239388.1 /TIER=Stack /STK=19 /UG=Hs.239388 /UG_TITLE=Human DNA sequence from clone RP1-304B14 on chromosome 6. Contains a gene for a novel protein and a part of a gene for a novel protein with two isoforms. Contains ESTs, STSs, GSSs and a CpG island	PAQR8	PROGESTIN AND ADIPOQ RECEPTOR FAMILY MEMBER VIII	A2	147.698	27.6995	0	72.1726	27.7969	2.07099e-07	0	2.04646
1566557_at	gb:AK096609.1 /DB_XREF=gi:21756142 /TID=Hs2.182648.2 /CNT=1 /FEA=mRNA /TIER=ConsEnd /STK=0 /UG=Hs.182648 /UG_TITLE=Homo sapiens cDNA FLJ14444 fis, clone HEMBB1001153. /DEF=Homo sapiens cDNA FLJ39290 fis, clone OCBBF2012262.	FLJ90757	HYPOTHETICAL PROTEIN LOC440465	A2	134.014	26.3423	0	65.604	33.492	8.94364e-05	2.66454e-15	2.04278
215054_at	gb:H16758 /DB_XREF=gi:882998 /DB_XREF=ym34e03.s1 /CLONE=IMAGE:50015 /FEA=mRNA /CNT=7 /TID=Hs.89548.1 /TIER=ConsEnd /STK=1 /UG=Hs.89548 /LL=2057 /UG_GENE=EPOR /UG_TITLE=erythropoietin receptor	EPOR	ERYTHROPOIETIN RECEPTOR	A2	38.6067	10.6481	4.12559e-13	19.0264	6.73498	1.60417e-08	8.15421e-09	2.02911
206789_s_at	gb:NM_002697.1 /DB_XREF=gi:4505956 /GEN=POU2F1 /FEA=FLmRNA /CNT=8 /TID=Hs.182237.0 /TIER=FL /STK=0 /UG=Hs.182237 /LL=5451 /DEF=Homo sapiens POU domain, class 2, transcription factor 1 (POU2F1), mRNA. /PROD=POU domain, class 2, transcription factor 1 /FL=gb:NM_002697.1	POU2F1	POU DOMAIN, CLASS 2, TRANSCRIPTION FACTOR 1	A2	92.0077	13.1061	0	45.4214	7.12195	0	0	2.02564
231406_at	gb:AW205664 /DB_XREF=gi:6505138 /DB_XREF=UI-H-BI1-afr-h-07-0-UI.s1 /CLONE=IMAGE:2722813 /FEA=EST /CNT=8 /TID=Hs.129568.0 /TIER=Stack /STK=8 /UG=Hs.129568 /UG_TITLE=ESTs			A2	59.1454	8.56909	0	29.24	16.2816	0.000328413	0	2.02275
227138_at	gb:AA025858 /DB_XREF=gi:1491195 /DB_XREF=ze85c10.s1 /CLONE=IMAGE:365778 /FEA=mRNA /CNT=50 /TID=Hs.281561.0 /TIER=Stack /STK=8 /UG=Hs.281561 /UG_TITLE=Homo sapiens cDNA: FLJ23582 fis, clone LNG13759	CRTAP	CARTILAGE ASSOCIATED PROTEIN	A2	48.3277	14.4272	2.09091e-11	24.0105	8.25235	5.91771e-09	4.54659e-06	2.01277
227726_at	gb:BF057084 /DB_XREF=gi:10810980 /DB_XREF=7k15f02.x1 /CLONE=IMAGE:3444602 /FEA=EST /CNT=25 /TID=Hs.105280.0 /TIER=Stack /STK=8 /UG=Hs.105280 /UG_TITLE=ESTs, Weakly similar to dJ963K23.2 (H.sapiens)	RNF166	RING FINGER PROTEIN 166	A2	77.5066	13.9626	0	38.5486	23.3277	0.000949889	0	2.01062
222068_s_at	gb:AW663632 /DB_XREF=gi:7456210 /DB_XREF=hj12a03.x1 /CLONE=IMAGE:2981548 /FEA=EST /CNT=11 /TID=Hs.285625.0 /TIER=Stack /STK=10 /UG=Hs.285625 /UG_TITLE=Homo sapiens mRNA; cDNA DKFZp434A119 (from clone DKFZp434A119)	LRRC50	LEUCINE RICH REPEAT CONTAINING 50	A1	3.15608	2.79031	0.0236884	90.4833	61.3607	0.00318573	0	28.6695
207113_s_at	gb:NM_000594.1 /DB_XREF=gi:10835154 /GEN=TNF /FEA=FLmRNA /CNT=10 /TID=Hs.241570.0 /TIER=FL /STK=0 /UG=Hs.241570 /LL=7124 /DEF=Homo sapiens tumor necrosis factor (TNF superfamily, member 2) (TNF), mRNA. /PROD=tumor necrosis factor (cachectin) /FL=gb:NM_000594.1	TNF	TUMOR NECROSIS FACTOR (TNF SUPERFAMILY, MEMBER 2)	A1	252.344	105.892	1.87858e-06	2672.8	1466.32	0.000266774	0	10.5919
206157_at	gb:NM_002852.1 /DB_XREF=gi:4506332 /GEN=PTX3 /FEA=FLmRNA /CNT=35 /TID=Hs.2050.0 /TIER=FL+Stack /STK=19 /UG=Hs.2050 /LL=5806 /DEF=Homo sapiens pentaxin-related gene, rapidly induced by IL-1 beta (PTX3), mRNA. /PROD=pentaxin-related gene, rapidly induced by IL-1beta /FL=gb:M31166.1 gb:NM_002852.1	PTX3	PENTRAXIN-RELATED GENE, RAPIDLY INDUCED BY IL-1 BETA	A1	163.627	78.8752	3.33928e-05	1729.4	649.093	9.89369e-08	0	10.5692
242814_at	gb:AI986192 /DB_XREF=gi:5813469 /DB_XREF=wz63g12.x1 /CLONE=IMAGE:2562790 /FEA=EST /CNT=3 /TID=Hs.187603.0 /TIER=ConsEnd /STK=3 /UG=Hs.187603 /UG_TITLE=ESTs	SERPINB9	SERPIN PEPTIDASE INHIBITOR, CLADE B (OVALBUMIN), MEMBER 9	A1	34.1624	13.0766	1.74187e-07	315.296	219.914	0.00413797	1.30607e-24	9.22933
209768_s_at	gb:AI860917 /DB_XREF=gi:5514533 /DB_XREF=wl56b07.x1 /CLONE=IMAGE:2428885 /FEA=FLmRNA /CNT=61 /TID=Hs.283743.1 /TIER=Stack /STK=20 /UG=Hs.283743 /LL=2812 /UG_GENE=GP1BB /UG_TITLE=glycoprotein Ib (platelet), beta polypeptide /FL=gb:L20860.1	GP1BB	GLYCOPROTEIN IB (PLATELET), BETA POLYPEPTIDE	A1	4.82223	4.75273	0.0424342	42.7385	27.0939	0.00160583	0	8.86282
1568768_s_at	gb:AW080339 /DB_XREF=gi:6035491 /DB_XREF=xe52c02.x1 /CLONE=IMAGE:2611490 /TID=Hs2.390621.1 /CNT=14 /FEA=mRNA /TIER=ConsEnd /STK=1 /UG=Hs.390621 /UG_TITLE=Homo sapiens, Similar to ribokinase, clone IMAGE:4331653, mRNA	BRE	BRAIN AND REPRODUCTIVE ORGAN-EXPRESSED (TNFRSF1A MODULATOR)	A1	3.78768	3.47024	0.0290405	31.4753	18.6781	0.000750916	4.70735e-14	8.3099
230800_at	gb:AV699353 /DB_XREF=gi:10301324 /DB_XREF=AV699353 /CLONE=GKCDJC06 /FEA=EST /CNT=15 /TID=Hs.58043.0 /TIER=Stack /STK=11 /UG=Hs.58043 /UG_TITLE=ESTs, Weakly similar to CYA2_HUMAN ADENYLATE CYCLASE, TYPE II (H.sapiens)	ADCY4	ADENYLATE CYCLASE 4	A1	3.19226	0.800395	1.55431e-15	25.2044	16.9674	0.00296917	2.00224e-41	7.89545
211469_s_at	gb:U73531.1 /DB_XREF=gi:2209287 /GEN=STRL33 /FEA=FLmRNA /CNT=1 /TID=Hs.34526.1 /TIER=FL /STK=0 /UG=Hs.34526 /LL=10663 /DEF=Human G protein-coupled receptor STRL33.3 (STRL33) mRNA, complete cds. /PROD=G protein-coupled receptor STRL33.3 /FL=gb:U73531.1	CXCR6	CHEMOKINE (C-X-C MOTIF) RECEPTOR 6	A1	3.05924	2.46763	0.0131578	23.4604	12.0233	9.52102e-05	1.5981e-09	7.66869
204363_at	gb:NM_001993.2 /DB_XREF=gi:10518499 /GEN=F3 /FEA=FLmRNA /CNT=63 /TID=Hs.62192.0 /TIER=FL+Stack /STK=15 /UG=Hs.62192 /LL=2152 /DEF=Homo sapiens coagulation factor III (thromboplastin, tissue factor) (F3), mRNA. /PROD=coagulation factor III precursor /FL=gb:M16553.1 gb:M27436.1 gb:J02931.1 gb:NM_001993.2	F3	COAGULATION FACTOR III (THROMBOPLASTIN, TISSUE FACTOR)	A1	58.4221	14.5819	1.11022e-15	444.955	303.995	0.00341829	9.01109e-54	7.61621
1562610_at	gb:BC040327.1 /DB_XREF=gi:25955582 /TID=Hs2.434299.1 /CNT=2 /FEA=mRNA /TIER=ConsEnd /STK=0 /UG=Hs.434299 /UG_TITLE=Homo sapiens, clone IMAGE:4830466, mRNA /DEF=Homo sapiens, clone IMAGE:4830466, mRNA.			A1	3.3411	3.1327	0.0329218	21.4486	8.86846	1.31787e-06	0	6.41961
1553279_at	gb:NM_152547.1 /DB_XREF=gi:22749132 /TID=Hs2.326451.1 /CNT=6 /FEA=FLmRNA /TIER=FL /STK=1 /LL=153579 /UG_GENE=FLJ32535 /UG=Hs.326451 /UG_TITLE=hypothetical protein FLJ32535 /DEF=Homo sapiens hypothetical protein FLJ32535 (FLJ32535), mRNA. /FL=gb:NM_152547.1	BTNL9	BUTYROPHILIN-LIKE 9	A1	6.50786	4.62457	0.00488594	38.3932	20.0629	0.000129569	0	5.8995
218839_at	gb:NM_012258.1 /DB_XREF=gi:6912411 /GEN=HEY1 /FEA=FLmRNA /CNT=81 /TID=Hs.234434.0 /TIER=FL+Stack /STK=33 /UG=Hs.234434 /LL=23462 /DEF=Homo sapiens hairyenhancer-of-split related with YRPW motif 1 (HEY1), mRNA. /PROD=hairyenhancer-of-split related with YRPW motif1 /FL=gb:AF151522.1 gb:NM_012258.1 gb:AF311883.1 gb:BC001873.1 gb:AF232239.1 gb:AF176422.1	HEY1	HAIRY/ENHANCER-OF-SPLIT RELATED WITH YRPW MOTIF 1	A1	53.7837	40.3727	0.00771352	291.774	132.919	1.13214e-05	0	5.42495
210118_s_at	gb:M15329.1 /DB_XREF=gi:186277 /GEN=IL1A /FEA=FLmRNA /CNT=29 /TID=Hs.1722.1 /TIER=FL /STK=0 /UG=Hs.1722 /LL=3552 /DEF=Human interleukin 1-alpha (IL1A) mRNA, complete cds. /PROD=interleukin 1-alpha /FL=gb:M15329.1	IL1A	INTERLEUKIN 1, ALPHA	A1	1220.71	693.647	0.00043205	6586.3	3535.34	0.000194559	1.04312e-08	5.39546
204794_at	gb:NM_004418.2 /DB_XREF=gi:12707563 /GEN=DUSP2 /FEA=FLmRNA /CNT=53 /TID=Hs.1183.0 /TIER=FL+Stack /STK=27 /UG=Hs.1183 /LL=1844 /DEF=Homo sapiens dual specificity phosphatase 2 (DUSP2), mRNA. /PROD=dual specificity phosphatase 2 /FL=gb:NM_004418.2 gb:L11329.1	DUSP2	DUAL SPECIFICITY PHOSPHATASE 2	A1	50.5926	11.8074	0	263.985	19.944	0	0	5.21786
208286_x_at	gb:NM_002701.1 /DB_XREF=gi:4505966 /GEN=POU5F1 /FEA=FLmRNA /CNT=2 /TID=Hs.2860.0 /TIER=FL /STK=0 /UG=Hs.2860 /LL=5460 /DEF=Homo sapiens POU domain, class 5, transcription factor 1 (POU5F1), mRNA. /PROD=POU domain, class 5, transcription factor 1 /FL=gb:NM_002701.1			A1	5.02953	3.58463	0.00501374	25.8089	12.2311	2.44053e-05	4.66294e-15	5.13148
209774_x_at	gb:M57731.1 /DB_XREF=gi:183626 /GEN=gro-beta /FEA=FLmRNA /CNT=68 /TID=Hs.75765.0 /TIER=FL /STK=0 /UG=Hs.75765 /LL=2920 /DEF=Human gro-beta mRNA, complete cds. /PROD=cytokine gro-beta /FL=gb:NM_002089.1 gb:M57731.1 gb:M36820.1	CXCL2	CHEMOKINE (C-X-C MOTIF) LIGAND 2	A1	1201.3	712.084	0.000740732	6013.93	3702.38	0.0011594	2.53136e-09	5.00618
243614_s_at	gb:AW138125 /DB_XREF=gi:6142443 /DB_XREF=UI-H-BI1-acm-a-10-0-UI.s1 /CLONE=IMAGE:2714778 /FEA=EST /CNT=3 /TID=Hs.166357.0 /TIER=ConsEnd /STK=3 /UG=Hs.166357 /UG_TITLE=ESTs, Highly similar to U80018 1 kidney and liver proline oxidase 1 (H.sapiens)	PRODH2	PROLINE DEHYDROGE SE (OXIDASE) 2	A1	11.1821	8.30997	0.00711877	54.7523	28.8932	0.000150664	1.59872e-14	4.89644
227099_s_at	gb:AW276078 /DB_XREF=gi:6663108 /DB_XREF=xq45b09.x1 /CLONE=IMAGE:2753561 /FEA=EST /CNT=55 /TID=Hs.127824.0 /TIER=Stack /STK=45 /UG=Hs.127824 /UG_TITLE=ESTs, Weakly similar to weak similarity to collagens (C.elegans)	LOC387763	HYPOTHETICAL LOC387763	A1	33.0879	7.39109	0	158.376	63.8556	7.03306e-07	7.0912e-40	4.78653
44783_s_at	Cluster Incl. R61374:yh15e02.s1 Homo sapiens cDNA, 3 end /clone=IMAGE-37665 /clone_end=3 /gb=R61374 /gi=832069 /ug=Hs.234434 /len=434	HEY1	HAIRY/ENHANCER-OF-SPLIT RELATED WITH YRPW MOTIF 1	A1	169.32	91.5677	0.000217087	789.802	378.709	3.03242e-05	5.33293e-09	4.66454
228933_at	gb:BF111819 /DB_XREF=gi:10941509 /DB_XREF=7l36a04.x1 /CLONE=IMAGE:3523470 /FEA=EST /CNT=23 /TID=Hs.21470.0 /TIER=Stack /STK=17 /UG=Hs.21470 /UG_TITLE=ESTs	NHS	NCE-HORAN SYNDROME (CONGENITAL CATARACTS AND DENTAL ANOMALIES)	A1	8.03898	7.14482	0.0244305	37.2116	18.8824	8.10039e-05	6.08402e-14	4.6289
216459_x_at	gb:AL137624.1 /DB_XREF=gi:6808420 /FEA=mRNA /CNT=1 /TID=Hs.306476.0 /TIER=ConsEnd /STK=0 /UG=Hs.306476 /UG_TITLE=Homo sapiens mRNA; cDNA DKFZp434M1812 (from clone DKFZp434M1812) /DEF=Homo sapiens mRNA; cDNA DKFZp434M1812 (from clone DKFZp434M1812).			A1	5.48525	2.3549	3.1848e-06	24.8441	14.2847	0.000504387	1.73385e-11	4.52925
208196_x_at	gb:NM_006162.1 /DB_XREF=gi:5453771 /GEN=NFATC1 /FEA=FLmRNA /CNT=2 /TID=Hs.96149.0 /TIER=FL /STK=0 /UG=Hs.96149 /LL=4772 /DEF=Homo sapiens nuclear factor of activated T-cells, cytoplasmic, calcineurin-dependent 1 (NFATC1), mRNA. /PROD=nuclear factor of activated T-cells,cytoplasmic, calcineurin-dependent 1 /FL=gb:U59736.1 gb:NM_006162.1	NFATC1	NUCLEAR FACTOR OF ACTIVATED T-CELLS, CYTOPLASMIC, CALCINEURIN-DEPENDENT 1	A1	5.13021	2.10413	1.08129e-06	22.1256	13.152	0.000766518	8.95241e-12	4.31281
224507_s_at	gb:BC006384.1 /DB_XREF=gi:13623548 /FEA=FLmRNA /CNT=1 /TID=HsAffx.901046.539 /TIER=FL /STK=0 /DEF=Homo sapiens, clone MGC:12916, mRNA, complete cds. /PROD=Unknown (protein for MGC:12916) /FL=gb:BC006384.1	MGC12916	HYPOTHETICAL PROTEIN MGC12916	A1	15.8928	10.0753	0.00160601	66.3015	37.6119	0.00042258	5.81338e-07	4.17179
1556414_at	gb:BU192089 /DB_XREF=gi:22706073 /DB_XREF=AGENCOURT_7937121 /CLONE=IMAGE:6012753 /TID=Hs2.384586.1 /CNT=5 /FEA=mRNA /TIER=ConsEnd /STK=3 /UG=Hs.384586 /UG_TITLE=Homo sapiens full length insert cDNA clone ZD81A03	C21ORF71	CHROMOSOME 21 OPEN READING FRAME 71	A1	10.0861	3.03038	2.8026e-11	42.0377	11.8855	1.50768e-12	0	4.16789
223767_at	gb:AF237762.1 /DB_XREF=gi:12711470 /GEN=GPR84 /FEA=FLmRNA /CNT=17 /TID=Hs.306199.0 /TIER=FL+Stack /STK=11 /UG=Hs.306199 /LL=53831 /DEF=Homo sapiens orphan G protein-coupled receptor 84 (GPR84) mRNA, complete cds. /PROD=orphan G protein-coupled receptor 84 /FL=gb:AF282693.1 gb:NM_020370.1 gb:AF237762.1	GPR84	G PROTEIN-COUPLED RECEPTOR 84	A1	121.241	69.6559	0.000499258	501.517	255.236	8.50058e-05	6.34573e-06	4.13651
206955_at	gb:NM_001170.1 /DB_XREF=gi:4502186 /GEN=AQP7 /FEA=FLmRNA /CNT=13 /TID=Hs.25475.0 /TIER=FL /STK=7 /UG=Hs.25475 /LL=364 /DEF=Homo sapiens aquaporin 7 (AQP7), mRNA. /PROD=aquaporin 7 /FL=gb:NM_001170.1 gb:AB006190.1	AQP7	AQUAPORIN 7	A1	6.15946	5.15347	0.0168298	25.4595	9.71416	1.5908e-07	0	4.13339
209099_x_at	gb:U73936.1 /DB_XREF=gi:1695273 /GEN=HJ1 /FEA=FLmRNA /CNT=199 /TID=Hs.91143.0 /TIER=FL+Stack /STK=38 /UG=Hs.91143 /LL=182 /DEF=Homo sapiens Jagged 1 (HJ1) mRNA, complete cds. /PROD=Jagged 1 /FL=gb:AF003837.1 gb:U61276.1 gb:NM_000214.1 gb:U73936.1 gb:AF028593.1	JAG1	JAGGED 1 (ALAGILLE SYNDROME)	A1	172.651	39.3485	0	700.36	178.267	3.9968e-15	0	4.05651
214421_x_at	gb:AV652420 /DB_XREF=gi:9873434 /DB_XREF=AV652420 /CLONE=GLCDAB09 /FEA=EST /CNT=28 /TID=Hs.167529.1 /TIER=ConsEnd /STK=0 /UG=Hs.167529 /LL=1559 /UG_GENE=CYP2C9 /UG_TITLE=cytochrome P450, subfamily IIC (mephenytoin 4-hydroxylase), polypeptide 9	CYP2C9	CYTOCHROME P450, FAMILY 2, SUBFAMILY C, POLYPEPTIDE 9	A1	6.0888	5.83501	0.0368897	23.927	2.01456	0	0	3.92967
237204_at	gb:AI681671 /DB_XREF=gi:4891853 /DB_XREF=tx48e08.x1 /CLONE=IMAGE:2272838 /FEA=EST /CNT=6 /TID=Hs.312671.0 /TIER=ConsEnd /STK=6 /UG=Hs.312671 /UG_TITLE=ESTs, Moderately similar to OVCA1	OVCA2	DPH1 HOMOLOG (S. CEREVISIAE)	A1	6.24732	5.76266	0.0301432	24.2835	4.16124	0	0	3.88703
1553207_at	gb:NM_173664.1 /DB_XREF=gi:27734808 /TID=Hs2.169095.1 /CNT=9 /FEA=FLmRNA /TIER=FL /STK=1 /LL=285598 /UG_GENE=FLJ39249 /UG=Hs.169095 /UG_TITLE=hypothetical protein FLJ39249 /DEF=Homo sapiens hypothetical protein FLJ39249 (FLJ39249), mRNA. /FL=gb:NM_173664.1	ARL10	ADP-RIBOSYLATION FACTOR-LIKE 10	A1	5.54565	4.73036	0.0190427	21.4903	8.37207	2.83927e-07	9.76996e-15	3.87517
204103_at	gb:NM_002984.1 /DB_XREF=gi:4506844 /GEN=SCYA4 /FEA=FLmRNA /CNT=103 /TID=Hs.75703.0 /TIER=FL+Stack /STK=47 /UG=Hs.75703 /LL=6351 /DEF=Homo sapiens small inducible cytokine A4 (homologous to mouse Mip-1b) (SCYA4), mRNA. /PROD=small inducible cytokine A4 (homologous to mouseMip-1b) /FL=gb:J04130.1 gb:M25316.1 gb:M23502.1 gb:NM_002984.1	CCL4L1	CHEMOKINE (C-C MOTIF) LIGAND 4	A1	3023.13	1680.93	0.000321933	11473.4	3210.81	8.884e-13	0	3.79522
216268_s_at	gb:U77914.1 /DB_XREF=gi:1684889 /FEA=mRNA /CNT=2 /TID=Hs.91143.3 /TIER=ConsEnd /STK=0 /UG=Hs.91143 /LL=182 /UG_GENE=JAG1 /DEF=Human soluble protein Jagged mRNA, partial cds. /PROD=soluble protein Jagged	JAG1	JAGGED 1 (ALAGILLE SYNDROME)	A1	120.518	7.83887	0	457.347	185.914	8.65503e-07	0	3.79486
236685_at	gb:H15073 /DB_XREF=gi:879893 /DB_XREF=ym29b09.s1 /CLONE=IMAGE:49341 /FEA=EST /CNT=5 /TID=Hs.151124.0 /TIER=ConsEnd /STK=5 /UG=Hs.151124 /UG_TITLE=ESTs			A1	63.006	15.0844	0	238.702	40.7153	0	0	3.78856
220655_at	gb:NM_024873.1 /DB_XREF=gi:13376309 /GEN=FLJ21162 /FEA=FLmRNA /CNT=4 /TID=Hs.208206.0 /TIER=FL /STK=0 /UG=Hs.208206 /LL=79931 /DEF=Homo sapiens hypothetical protein FLJ21162 (FLJ21162), mRNA. /PROD=hypothetical protein FLJ21162 /FL=gb:NM_024873.1	TNIP3	TNFAIP3 INTERACTING PROTEIN 3	A1	240.221	127.88	0.000171982	903.654	314.059	8.68072e-09	0	3.76177
204224_s_at	gb:NM_000161.1 /DB_XREF=gi:4503948 /GEN=GCH1 /FEA=FLmRNA /CNT=74 /TID=Hs.86724.0 /TIER=FL+Stack /STK=27 /UG=Hs.86724 /LL=2643 /DEF=Homo sapiens GTP cyclohydrolase 1 (dopa-responsive dystonia) (GCH1), mRNA. /PROD=GTP cyclohydrolase 1 (dopa-responsive dystonia) /FL=gb:U66097.1 gb:U19523.1 gb:NM_000161.1	GCH1	GTP CYCLOHYDROLASE 1 (DOPA-RESPONSIVE DYSTONIA)	A1	737.86	189.756	7.32747e-15	2740.12	950.253	8.0626e-09	2.56078e-20	3.71361
231578_at	gb:AW014593 /DB_XREF=gi:5863350 /DB_XREF=UI-H-BI0p-aaw-f-03-0-UI.s1 /CLONE=IMAGE:2710804 /FEA=EST /CNT=9 /TID=Hs.62661.1 /TIER=Stack /STK=8 /UG=Hs.62661 /LL=2633 /UG_GENE=GBP1 /UG_TITLE=guanylate binding protein 1, interferon-inducible, 67kD	GBP1	GUANYLATE BINDING PROTEIN 1, INTERFERON-INDUCIBLE, 67KDA	A1	30.2527	11.1801	6.23645e-08	111.332	59.1141	0.000165441	6.59939e-11	3.68005
210161_at	gb:U08015.1 /DB_XREF=gi:500631 /FEA=FLmRNA /CNT=17 /TID=Hs.96149.1 /TIER=ConsEnd /STK=0 /UG=Hs.96149 /LL=4772 /UG_GENE=NFATC1 /DEF=Human NF-ATc mRNA, complete cds. /PROD=NF-ATc /FL=gb:U08015.1	NFATC1	NUCLEAR FACTOR OF ACTIVATED T-CELLS, CYTOPLASMIC, CALCINEURIN-DEPENDENT 1	A1	7.07258	3.79676	0.000194881	25.8989	5.51662	0	0	3.66187
1567219_at	gb:D17207.1 /DB_XREF=gi:598754 /TID=Hs2.384938.1 /CNT=1 /FEA=mRNA /TIER=ConsEnd /STK=0 /UG=Hs.384938 /UG_TITLE=Human HepG2 3 region MboI cDNA, clone hmd3e08m3. /DEF=Human HepG2 3 region MboI cDNA, clone hmd3e08m3.	ELOVL5	ELOVL FAMILY MEMBER 5, ELONGATION OF LONG CHAIN FATTY ACIDS (FEN1/ELO2, SUR4/ELO3-LIKE, YEAST)	A1	25.9049	7.49776	4.84568e-12	93.6519	31.3744	2.37309e-09	7.81346e-16	3.61522
232577_at	gb:AL137758.1 /DB_XREF=gi:6808464 /FEA=mRNA /CNT=9 /TID=Hs.116072.0 /TIER=ConsEnd /STK=0 /UG=Hs.116072 /UG_TITLE=Homo sapiens mRNA; cDNA DKFZp434H245 (from clone DKFZp434H245) /DEF=Homo sapiens mRNA; cDNA DKFZp434H245 (from clone DKFZp434H245).	LOC145945	HYPOTHETICAL PROTEIN LOC145945	A1	7.39555	5.89015	0.0120337	26.5723	5.33041	0	0	3.59302
1570388_a_at	gb:BC032955.1 /DB_XREF=gi:22766792 /TID=Hs2.189160.3 /CNT=1 /FEA=mRNA /TIER=ConsEnd /STK=0 /UG=Hs.189160 /UG_TITLE=Homo sapiens cDNA FLJ30529 fis, clone BRAWH2001052. /DEF=Homo sapiens, Similar to LOC203339, clone IMAGE:4824854, mRNA.			A1	11.937	6.05933	8.14722e-05	42.8844	23.6301	0.000283813	1.74148e-05	3.59256
1553493_a_at	gb:NM_152566.1 /DB_XREF=gi:22749174 /TID=Hs2.381360.1 /CNT=2 /FEA=FLmRNA /TIER=FL /STK=1 /LL=157739 /UG_GENE=FLJ25033 /UG=Hs.381360 /UG_TITLE=hypothetical protein FLJ25033 /DEF=Homo sapiens hypothetical protein FLJ25033 (FLJ25033), mRNA. /FL=gb:NM_152566.1	TDH	L-THREONINE DEHYDROGE SE	A1	16.2229	1.67773	0	58.0512	21.0906	3.6932e-08	2.29713e-130	3.57835
242687_at	gb:BF328554 /DB_XREF=gi:11299406 /DB_XREF=MR1-BN0209-200600-001-f11 /FEA=EST /CNT=6 /TID=Hs.303956.0 /TIER=ConsEnd /STK=0 /UG=Hs.303956 /UG_TITLE=ESTs			A1	10.3486	2.38694	0	36.9763	20.3107	0.000271509	5.6633e-19	3.57307
213146_at	gb:AA521267 /DB_XREF=gi:2261810 /DB_XREF=aa75f03.s1 /CLONE=IMAGE:826781 /FEA=mRNA /CNT=70 /TID=Hs.103915.0 /TIER=Stack /STK=13 /UG=Hs.103915 /LL=23135 /UG_GENE=KIAA0346 /UG_TITLE=KIAA0346 protein	JMJD3	JUMONJI DOMAIN CONTAINING 3	A1	93.6389	42.6872	1.14812e-05	331.828	150.568	1.04484e-05	5.18107e-08	3.54369
226534_at	gb:AI446414 /DB_XREF=gi:4295043 /DB_XREF=tj10h10.x1 /CLONE=IMAGE:2141155 /FEA=mRNA /CNT=44 /TID=Hs.5921.0 /TIER=Stack /STK=14 /UG=Hs.5921 /UG_TITLE=Homo sapiens cDNA: FLJ21592 fis, clone COL07036	KITLG	KIT LIGAND	A1	11.2612	5.25966	1.85157e-05	39.096	14.7449	1.13923e-07	1.4877e-14	3.47175
1552711_a_at	gb:NM_144607.1 /DB_XREF=gi:21389412 /TID=Hs2.27475.1 /CNT=17 /FEA=FLmRNA /TIER=FL /STK=2 /LL=124637 /UG_GENE=FLJ32499 /UG=Hs.27475 /UG_TITLE=hypothetical protein FLJ32499 /DEF=Homo sapiens hypothetical protein FLJ32499 (FLJ32499), mRNA. /FL=gb:NM_144607.1	CYB5D1	CYTOCHROME B5 DOMAIN CONTAINING 1	A1	29.3849	11.4926	3.15905e-07	100.343	43.6859	4.35162e-06	5.58617e-09	3.41478
202887_s_at	gb:NM_019058.1 /DB_XREF=gi:9506686 /GEN=FLJ20500 /FEA=FLmRNA /CNT=179 /TID=Hs.111244.0 /TIER=FL+Stack /STK=49 /UG=Hs.111244 /LL=54541 /DEF=Homo sapiens hypothetical protein (FLJ20500), mRNA. /PROD=hypothetical protein /FL=gb:AL136668.1 gb:NM_019058.1	DDIT4	D -DAMAGE-INDUCIBLE TRANSCRIPT 4	A1	48.4034	15.4285	3.50687e-10	164.636	73.6965	7.89798e-06	3.76394e-10	3.40132
242860_at	gb:AI024432 /DB_XREF=gi:3240045 /DB_XREF=ov60c03.x1 /CLONE=IMAGE:1641700 /FEA=EST /CNT=6 /TID=Hs.131684.0 /TIER=ConsEnd /STK=0 /UG=Hs.131684 /UG_TITLE=ESTs			A1	7.13938	4.92681	0.0037535	24.077	10.7157	6.99757e-06	2.90929e-06	3.37242
204655_at	gb:NM_002985.1 /DB_XREF=gi:4506846 /GEN=SCYA5 /FEA=FLmRNA /CNT=48 /TID=Hs.241392.0 /TIER=FL /STK=1 /UG=Hs.241392 /LL=6352 /DEF=Homo sapiens small inducible cytokine A5 (RANTES) (SCYA5), mRNA. /PROD=small inducible cytokine A5 (RANTES) /FL=gb:M21121.1 gb:AF266753.1 gb:AF043341.1 gb:NM_002985.1	CCL5	CHEMOKINE (C-C MOTIF) LIGAND 5	A1	149.001	34.7351	0	498.562	243.663	4.27265e-05	1.06631e-21	3.34603
1405_i_at	M21121 /FEATURE= /DEFINITION=HUMTCSM Human T cell-specific protein (RANTES) mRNA, complete cds	CCL5	CHEMOKINE (C-C MOTIF) LIGAND 5	A1	166.592	34.4532	0	557.003	245.9	5.88928e-06	4.32313e-31	3.34351
228880_at	gb:AL041933 /DB_XREF=gi:5421279 /DB_XREF=DKFZp434K0919_s1 /CLONE=DKFZp434K0919 /FEA=mRNA /CNT=25 /TID=Hs.133483.0 /TIER=Stack /STK=10 /UG=Hs.133483 /UG_TITLE=Homo sapiens mRNA; cDNA DKFZp434B0650 (from clone DKFZp434B0650)	FLJ37478	HYPOTHETICAL PROTEIN LOC339983	A1	9.2972	1.61839	0	31.0401	14.0635	1.01349e-05	1.86703e-33	3.33865
218810_at	gb:NM_025079.1 /DB_XREF=gi:13376631 /GEN=FLJ23231 /FEA=FLmRNA /CNT=77 /TID=Hs.288300.0 /TIER=FL+Stack /STK=43 /UG=Hs.288300 /LL=80149 /DEF=Homo sapiens hypothetical protein FLJ23231 (FLJ23231), mRNA. /PROD=hypothetical protein FLJ23231 /FL=gb:NM_025079.1 gb:BC005001.1	ZC3H12A	ZINC FINGER CCCH-TYPE CONTAINING 12A	A1	186.047	115.299	0.00124999	619.892	326.161	0.000144028	7.72978e-06	3.33191
1556449_at	gb:BM717927 /DB_XREF=gi:19036003 /DB_XREF=UI-E-EJ0-aim-i-22-0-UI.r1 /CLONE=UI-E-EJ0-aim-i-22-0-UI /TID=Hs2.86663.1 /CNT=5 /FEA=mRNA /TIER=ConsEnd /STK=3 /UG=Hs.86663 /UG_TITLE=Homo sapiens cDNA FLJ36875 fis, clone ASTRO2019039.	TTC15	TETRATRICOPEPTIDE REPEAT DOMAIN 15	A1	8.66574	4.50325	0.000118771	28.7482	11.1776	2.69094e-07	9.03207e-10	3.31746
231779_at	gb:AI246590 /DB_XREF=gi:3841987 /DB_XREF=qn65c01.x1 /CLONE=IMAGE:1903104 /FEA=FLmRNA /CNT=16 /TID=Hs.249175.0 /TIER=ConsEnd /STK=0 /UG=Hs.249175 /LL=3656 /UG_GENE=IRAK2 /UG_TITLE=interleukin-1 receptor-associated kinase 2 /FL=gb:NM_001570.1 gb:AF026273.1	IRAK2	INTERLEUKIN-1 RECEPTOR-ASSOCIATED KI SE 2	A1	208.229	100.575	3.46157e-05	687.806	360.862	0.00013784	5.13627e-06	3.30313
205991_s_at	gb:NM_006902.2 /DB_XREF=gi:12707578 /GEN=PMX1 /FEA=FLmRNA /CNT=27 /TID=Hs.155606.0 /TIER=FL /STK=0 /UG=Hs.155606 /LL=5396 /DEF=Homo sapiens paired mesoderm homeo box 1 (PMX1), transcript variant pmx-1a, mRNA. /PROD=paired mesoderm homeobox 1, isoform pmx-1a /FL=gb:NM_006902.2	PRRX1	PAIRED RELATED HOMEOBOX 1	A1	8.69526	3.28172	1.16332e-07	28.7049	13.9286	3.76066e-05	2.3773e-09	3.30122
233686_at	gb:AB051500.1 /DB_XREF=gi:12697970 /GEN=KIAA1713 /FEA=mRNA /CNT=2 /TID=Hs.307003.0 /TIER=ConsEnd /STK=0 /UG=Hs.307003 /LL=80816 /DEF=Homo sapiens mRNA for KIAA1713 protein, partial cds. /PROD=KIAA1713 protein	KIAA1713	KIAA1713	A1	7.93328	7.63461	0.0376873	26.1011	11.7539	8.94255e-06	3.98738e-10	3.29008
1555759_a_at	gb:AF043341.1 /DB_XREF=gi:2905631 /TID=Hs2.241392.2 /CNT=1 /FEA=FLmRNA /TIER=FL /STK=1 /LL=6352 /UG_GENE=CCL5 /UG=Hs.241392 /DEF=Homo sapiens RANTES precursor, mRNA, complete cds. /PROD=RANTES precursor /FL=gb:AF043341.1	CCL5	CHEMOKINE (C-C MOTIF) LIGAND 5	A1	120.241	42.6651	1.73563e-08	395.565	206.689	0.000129381	2.91897e-08	3.28978
207555_s_at	gb:U27325.1 /DB_XREF=gi:862993 /FEA=FLmRNA /CNT=7 /TID=Hs.89887.0 /TIER=FL /STK=0 /UG=Hs.89887 /LL=6915 /UG_GENE=TBXA2R /DEF=Human thromboxane A2 receptor mRNA, complete cds. /PROD=thromboxane A2 receptor /FL=gb:NM_001060.1 gb:D38081.1 gb:U27325.1	TBXA2R	THROMBOXANE A2 RECEPTOR	A1	6.95117	4.29438	0.0012066	22.7411	10.5537	1.63551e-05	3.64776e-07	3.27155
1558647_at	gb:AA100736 /DB_XREF=gi:1647107 /DB_XREF=zl91d01.r1 /CLONE=IMAGE:511969 /TID=Hs2.421527.1 /CNT=8 /FEA=mRNA /TIER=ConsEnd /STK=0 /UG=Hs.421527 /UG_TITLE=H.sapiens (TL18) mRNA from DU145 cell line	SH3D19	SH3 DOMAIN PROTEIN D19	A1	7.6509	1.55919	0	24.5975	12.3122	6.45222e-05	4.5713e-29	3.21498
238893_at	gb:AI377324 /DB_XREF=gi:4187177 /DB_XREF=te60c02.x1 /CLONE=IMAGE:2091074 /FEA=EST /CNT=8 /TID=Hs.136888.0 /TIER=ConsEnd /STK=1 /UG=Hs.136888 /UG_TITLE=ESTs	LOC338758	HYPOTHETICAL PROTEIN LOC338758	A1	97.4513	45.0264	1.50038e-05	311.278	98.0869	2.19594e-10	1.12133e-13	3.19418
206907_at	gb:NM_003811.1 /DB_XREF=gi:4507608 /GEN=TNFSF9 /FEA=FLmRNA /CNT=11 /TID=Hs.1524.0 /TIER=FL /STK=2 /UG=Hs.1524 /LL=8744 /DEF=Homo sapiens tumor necrosis factor (ligand) superfamily, member 9 (TNFSF9), mRNA. /PROD=tumor necrosis factor (ligand) superfamily,member 9 /FL=gb:U03398.1 gb:NM_003811.1	TNFSF9	TUMOR NECROSIS FACTOR (LIGAND) SUPERFAMILY, MEMBER 9	A1	15.456	9.69672	0.00143318	49.2873	24.6189	6.22744e-05	5.53272e-09	3.18887
232504_at	gb:AL389942.1 /DB_XREF=gi:9367848 /FEA=mRNA /CNT=6 /TID=Hs.157752.0 /TIER=ConsEnd /STK=3 /UG=Hs.157752 /UG_TITLE=Homo sapiens mRNA full length insert cDNA clone EUROIMAGE 2005635 /DEF=Homo sapiens mRNA full length insert cDNA clone EUROIMAGE 2005635.	LOC285628	HYPOTHETICAL PROTEIN LOC285628	A1	342.927	131.351	1.77449e-07	1087.59	85.8113	0	0	3.17148
228407_at	gb:AI733234 /DB_XREF=gi:5054347 /DB_XREF=oo40d08.x5 /CLONE=IMAGE:1568655 /FEA=EST /CNT=35 /TID=Hs.128151.0 /TIER=Stack /STK=28 /UG=Hs.128151 /UG_TITLE=ESTs	SCUBE3	SIG L PEPTIDE, CUB DOMAIN, EGF-LIKE 3	A1	9.76001	5.66392	0.00056817	30.8351	10.662	7.29048e-09	2.94453e-12	3.15933
227180_at	gb:AW138767 /DB_XREF=gi:6143085 /DB_XREF=UI-H-BI1-aep-a-12-0-UI.s1 /CLONE=IMAGE:2719799 /FEA=mRNA /CNT=36 /TID=Hs.274256.0 /TIER=Stack /STK=18 /UG=Hs.274256 /LL=79993 /UG_GENE=FLJ23563 /UG_TITLE=hypothetical protein FLJ23563	ELOVL7	ELOVL FAMILY MEMBER 7, ELONGATION OF LONG CHAIN FATTY ACIDS (YEAST)	A1	462.557	170.26	5.52451e-08	1419.94	598.681	2.09996e-06	1.88203e-07	3.06976
231183_s_at	gb:AI457817 /DB_XREF=gi:4310686 /DB_XREF=tk09e02.x1 /CLONE=IMAGE:2150522 /FEA=EST /CNT=22 /TID=Hs.91143.2 /TIER=Stack /STK=10 /UG=Hs.91143 /LL=182 /UG_GENE=JAG1 /UG_TITLE=jagged 1 (Alagille syndrome)	JAG1	JAGGED 1 (ALAGILLE SYNDROME)	A1	54.6165	16.6781	5.77345e-11	167.115	36.3166	0	0	3.05978
227404_s_at	gb:AI459194 /DB_XREF=gi:4311773 /DB_XREF=tj54g06.x1 /CLONE=IMAGE:2145370 /FEA=EST /CNT=42 /TID=Hs.326035.1 /TIER=Stack /STK=26 /UG=Hs.326035 /LL=1958 /UG_GENE=EGR1 /UG_TITLE=early growth response 1	EGR1	EARLY GROWTH RESPONSE 1	A1	760.354	341.082	8.25435e-06	2326.48	594.601	5.10703e-15	0	3.05973
202912_at	gb:NM_001124.1 /DB_XREF=gi:4501944 /GEN=ADM /FEA=FLmRNA /CNT=170 /TID=Hs.394.0 /TIER=FL+Stack /STK=73 /UG=Hs.394 /LL=133 /DEF=Homo sapiens adrenomedullin (ADM), mRNA. /PROD=adrenomedullin /FL=gb:NM_001124.1 gb:D14874.1	ADM	ADRENOMEDULLIN	A1	286.713	38.4938	0	872.293	167.183	0	0	3.04239
202906_s_at	gb:AF049895 /DB_XREF=gi:4126312 /FEA=FLmRNA /CNT=144 /TID=Hs.25812.0 /TIER=Stack /STK=15 /UG=Hs.25812 /LL=4683 /UG_GENE=NBS1 /UG_TITLE=Nijmegen breakage syndrome 1 (nibrin) /DEF=Homo sapiens 8q21.3: Nibrin (NBS1), 2,4-dienoyl-CoA reductase (DECR), and calbindin 1 (CALB1) genes /FL=gb:NM_002485.2 gb:AF051334.1 gb:AF058696.1	NBN	NIBRIN	A1	521.41	134.405	8.65974e-15	1559.08	560.008	2.57586e-08	1.20564e-13	2.99012
207920_x_at	gb:NM_003410.1 /DB_XREF=gi:4507964 /GEN=ZFX /FEA=FLmRNA /CNT=2 /TID=Hs.2074.0 /TIER=FL /STK=0 /UG=Hs.2074 /LL=7543 /DEF=Homo sapiens zinc finger protein, X-linked (ZFX), mRNA. /PROD=zinc finger protein, X-linked /FL=gb:NM_003410.1 gb:M30608.1	ZFX	ZINC FINGER PROTEIN, X-LINKED	A1	47.5551	7.74929	0	141.94	57.655	8.48917e-07	4.34293e-36	2.98475
205114_s_at	gb:NM_002983.1 /DB_XREF=gi:4506842 /GEN=SCYA3 /FEA=FLmRNA /CNT=78 /TID=Hs.73817.0 /TIER=FL+Stack /STK=30 /UG=Hs.73817 /LL=6348 /DEF=Homo sapiens small inducible cytokine A3 (homologous to mouse Mip-1a) (SCYA3), mRNA. /PROD=small inducible cytokine A3 (homologous to mouseMip-1a) /FL=gb:M25315.1 gb:M23452.1 gb:D00044.1 gb:NM_002983.1	CCL3L1	CHEMOKINE (C-C MOTIF) LIGAND 3-LIKE 1	A1	2607.4	1207.43	1.56792e-05	7750.98	2978.76	1.94864e-07	2.51223e-09	2.97269
235070_at	gb:AL133898 /DB_XREF=gi:6602085 /DB_XREF=DKFZp761K1914_r1 /CLONE=DKFZp761K1914 /FEA=EST /CNT=24 /TID=Hs.33067.0 /TIER=ConsEnd /STK=0 /UG=Hs.33067 /UG_TITLE=ESTs	A2BP1	ATAXIN 2-BINDING PROTEIN 1	A1	12.4149	9.90062	0.0121448	36.8792	16.9681	1.38087e-05	5.87492e-08	2.97055
236495_at	gb:AI681868 /DB_XREF=gi:4892050 /DB_XREF=tx50a12.x1 /CLONE=IMAGE:2272990 /FEA=EST /CNT=5 /TID=Hs.178784.0 /TIER=ConsEnd /STK=5 /UG=Hs.178784 /UG_TITLE=ESTs	PBEF1	PRE-B-CELL COLONY ENHANCING FACTOR 1	A1	21.3219	9.35196	5.11845e-06	63.327	21.6985	5.3152e-09	1.23235e-13	2.97005
232037_at	gb:AW204060 /DB_XREF=gi:6503532 /DB_XREF=UI-H-BI1-aen-f-10-0-UI.s1 /CLONE=IMAGE:2720011 /FEA=mRNA /CNT=17 /TID=Hs.189847.0 /TIER=ConsEnd /STK=1 /UG=Hs.189847 /LL=9543 /UG_GENE=PUNC /UG_TITLE=putative neuronal cell adhesion molecule	PUNC	PUTATIVE NEURO L CELL ADHESION MOLECULE	A1	8.33038	4.77115	0.000479478	24.5991	10.3275	1.89971e-06	8.64674e-08	2.95293
232406_at	gb:AU151465 /DB_XREF=gi:11012986 /DB_XREF=AU151465 /CLONE=NT2RP2005290 /FEA=mRNA /CNT=10 /TID=Hs.224012.0 /TIER=ConsEnd /STK=4 /UG=Hs.224012 /UG_TITLE=Homo sapiens cDNA FLJ13731 fis, clone PLACE3000142	JAG1	JAGGED 1 (ALAGILLE SYNDROME)	A1	11.3544	3.9005	5.81522e-09	33.4851	12.9336	2.24256e-07	1.32636e-07	2.94909
236683_at	gb:AI280131 /DB_XREF=gi:3918364 /DB_XREF=qh91a10.x1 /CLONE=IMAGE:1854330 /FEA=EST /CNT=6 /TID=Hs.31540.0 /TIER=ConsEnd /STK=6 /UG=Hs.31540 /UG_TITLE=ESTs			A1	10.3516	8.57726	0.01579	30.1616	12.6519	1.86132e-06	8.18167e-08	2.9137
206966_s_at	gb:NM_016285.1 /DB_XREF=gi:7706476 /GEN=LOC51717 /FEA=FLmRNA /CNT=9 /TID=Hs.278998.0 /TIER=FL /STK=0 /UG=Hs.278998 /LL=51717 /DEF=Homo sapiens AP-2rep transcription factor (LOC51717), mRNA. /PROD=AP-2rep transcription factor /FL=gb:NM_016285.1 gb:AF113122.1 gb:AF161471.1	KLF12	KRUPPEL-LIKE FACTOR 12	A1	9.46373	5.49501	0.000572171	27.4429	7.72875	1.2339e-12	0	2.8998
1553387_at	gb:NM_138293.1 /DB_XREF=gi:20336200 /GEN=ATM /TID=Hs2.194382.3 /CNT=3 /FEA=FLmRNA /TIER=FL /STK=1 /LL=472 /UG=Hs.194382 /DEF=Homo sapiens ataxia telangiectasia mutated (includes complementation groups A, C and D) (ATM), transcript variant 3, mRNA. /PROD=ataxia telangiectasia mutated protein isoform 3 /FL=gb:NM_138293.1	ATM	ATAXIA TELANGIECTASIA MUTATED (INCLUDES COMPLEMENTATION GROUPS A, C AND D)	A1	13.107	5.42731	1.36527e-06	37.8577	18.2813	3.44748e-05	1.23095e-08	2.88836
223456_s_at	gb:BC004285.1 /DB_XREF=gi:13279121 /FEA=FLmRNA /CNT=52 /TID=Hs.22222.0 /TIER=FL /STK=3 /UG=Hs.22222 /DEF=Homo sapiens, Similar to RIKEN cDNA A930031F18 gene, clone MGC:10854, mRNA, complete cds. /PROD=Similar to RIKEN cDNA A930031F18 gene /FL=gb:BC004285.1	TCHP	TRICHOPLEIN, KERATIN FILAMENT BINDING	A1	8.86946	6.16	0.00398067	25.5966	7.96876	1.32528e-10	2.22045e-16	2.88593
214549_x_at	gb:NM_005987.1 /DB_XREF=gi:10835235 /GEN=SPRR1A /FEA=FLmRNA /CNT=3 /TID=Hs.211913.0 /TIER=FL /STK=0 /UG=Hs.211913 /LL=6698 /DEF=Homo sapiens small proline-rich protein 1A (SPRR1A), mRNA. /PROD=small proline-rich protein 1A /FL=gb:NM_005987.1	SPRR1A	SMALL PROLINE-RICH PROTEIN 1A	A1	9.59247	4.96291	0.000110792	27.6311	11.5031	1.55431e-06	4.59831e-06	2.8805
204535_s_at	gb:AI978576 /DB_XREF=gi:5803606 /DB_XREF=wq72c11.x1 /CLONE=IMAGE:2476820 /FEA=FLmRNA /CNT=60 /TID=Hs.227630.0 /TIER=Stack /STK=9 /UG=Hs.227630 /LL=5978 /UG_GENE=REST /UG_TITLE=RE1-silencing transcription factor /FL=gb:U22680.1 gb:U22314.1 gb:NM_005612.1	REST	RE1-SILENCING TRANSCRIPTION FACTOR	A1	10.3367	6.46161	0.00137714	29.595	5.60808	0	0	2.86311
212641_at	gb:AL023584 /DB_XREF=gi:3790154 /FEA=FLmRNA /CNT=111 /TID=Hs.75063.0 /TIER=Stack /STK=38 /UG=Hs.75063 /LL=3097 /UG_GENE=HIVEP2 /UG_TITLE=human immunodeficiency virus type I enhancer-binding protein 2 /DEF=Human DNA sequence from clone 67K17 on chromosome 6q24.1-24.3. Contains the HIVEP2 (Schnurri-2) gene for HIV type 1 Enhancer-binding Protein 2, and a possible pseudogene in an intron of this gen…	HIVEP2	HUMAN IMMUNODEFICIENCY VIRUS TYPE I ENHANCER BINDING PROTEIN 2	A1	35.2632	3.63039	0	100.619	22.9104	0	0	2.85337
1555843_at	gb:AL713781.1 /DB_XREF=gi:19584534 /TID=Hs2.356878.1 /CNT=29 /FEA=mRNA /TIER=Stack /STK=18 /UG=Hs.356878 /UG_TITLE=Homo sapiens mRNA; cDNA DKFZp547H118 (from clone DKFZp547H118) /DEF=Homo sapiens mRNA; cDNA DKFZp547H118 (from clone DKFZp547H118).	HNRPM	HETEROGENEOUS NUCLEAR RIBONUCLEOPROTEIN M	A1	17.6328	6.45951	4.77507e-08	49.9289	21.8034	4.65148e-06	8.9942e-08	2.83158
207247_s_at	gb:NM_003411.1 /DB_XREF=gi:4507966 /GEN=ZFY /FEA=FLmRNA /CNT=8 /TID=Hs.184915.0 /TIER=FL /STK=0 /UG=Hs.184915 /LL=7544 /DEF=Homo sapiens zinc finger protein, Y-linked (ZFY), mRNA. /PROD=zinc finger protein, Y-linked /FL=gb:NM_003411.1 gb:L10393.1 gb:M30607.1	ZFX	ZINC FINGER PROTEIN, X-LINKED	A1	17.375	7.53311	3.96978e-06	48.9434	15.3632	1.87191e-10	3.40481e-11	2.81689
237718_at	gb:AA913840 /DB_XREF=gi:3053232 /DB_XREF=ol39d11.s1 /CLONE=IMAGE:1525845 /FEA=EST /CNT=14 /TID=Hs.98903.0 /TIER=ConsEnd /STK=6 /UG=Hs.98903 /UG_TITLE=ESTs	EIF4E	EUKARYOTIC TRANSLATION INITIATION FACTOR 4E	A1	16.138	4.26308	3.70814e-14	45.3086	17.591	2.58623e-07	5.7e-15	2.80757
201631_s_at	gb:NM_003897.1 /DB_XREF=gi:4503328 /GEN=IER3 /FEA=FLmRNA /CNT=229 /TID=Hs.76095.0 /TIER=FL+Stack /STK=117 /UG=Hs.76095 /LL=8870 /DEF=Homo sapiens immediate early response 3 (IER3), mRNA. /PROD=immediate early response 3 /FL=gb:BC005080.1 gb:BC000844.1 gb:AF083421.1 gb:NM_003897.1	IER3	IMMEDIATE EARLY RESPONSE 3	A1	2861.68	1349.66	2.22934e-05	8006.34	3218.22	6.50335e-07	2.9069e-08	2.79778
222169_x_at	gb:N71739 /DB_XREF=gi:1228451 /DB_XREF=yw52h11.r1 /CLONE=IMAGE:255909 /FEA=mRNA /CNT=4 /TID=Hs.237554.0 /TIER=ConsEnd /STK=0 /UG=Hs.237554 /UG_TITLE=Homo sapiens cDNA FLJ14306 fis, clone PLACE3000124	SH2D3A	SH2 DOMAIN CONTAINING 3A	A1	12.6636	7.9166	0.00137789	35.3901	4.36612	0	0	2.79464
206295_at	gb:NM_001562.1 /DB_XREF=gi:4504652 /GEN=IL18 /FEA=FLmRNA /CNT=19 /TID=Hs.83077.0 /TIER=FL /STK=3 /UG=Hs.83077 /LL=3606 /DEF=Homo sapiens interleukin 18 (interferon-gamma-inducing factor) (IL18), mRNA. /PROD=interleukin 18 /FL=gb:NM_001562.1 gb:AF077611.1 gb:D49950.1	IL18	INTERLEUKIN 18 (INTERFERON-GAMMA-INDUCING FACTOR)	A1	193.804	80.6467	1.5379e-06	535.83	130.881	2.22045e-16	0	2.7648
223218_s_at	gb:AB037925.1 /DB_XREF=gi:13516830 /GEN=MAIL /FEA=FLmRNA /CNT=87 /TID=Hs.301183.0 /TIER=FL+Stack /STK=15 /UG=Hs.301183 /UG_TITLE=Homo sapiens MAIL mRNA, complete cds /DEF=Homo sapiens MAIL mRNA, complete cds. /FL=gb:AB037925.1	NFKBIZ	NUCLEAR FACTOR OF KAPPA LIGHT POLYPEPTIDE GENE ENHANCER IN B-CELLS INHIBITOR, ZETA	A1	1048.63	511.473	4.1241e-05	2890.43	1304.53	9.36411e-06	3.04245e-07	2.7564
225316_at	gb:AL572488 /DB_XREF=gi:12930806 /DB_XREF=AL572488 /CLONE=CS0DI008YG24 (3 prime) /FEA=EST /CNT=113 /TID=Hs.75668.0 /TIER=Stack /STK=57 /UG=Hs.75668 /UG_TITLE=ESTs	MFSD2	MAJOR FACILITATOR SUPERFAMILY DOMAIN CONTAINING 2	A1	114.349	15.4363	0	313.823	75.63	0	0	2.74444
241724_x_at	gb:AI791187 /DB_XREF=gi:5338903 /DB_XREF=nt72e12.y5 /CLONE=IMAGE:1204078 /FEA=EST /CNT=6 /TID=Hs.264887.0 /TIER=ConsEnd /STK=0 /UG=Hs.264887 /UG_TITLE=ESTs, Moderately similar to ALU8_HUMAN ALU SUBFAMILY SX SEQUENCE CONTAMINATION WARNING ENTRY (H.sapiens)	FGFR1	FIBROBLAST GROWTH FACTOR RECEPTOR 1 (FMS-RELATED TYROSINE KI SE 2, PFEIFFER SYNDROME)	A1	31.351	16.3815	0.000129393	85.9425	30.9039	2.66822e-08	1.09584e-07	2.7413
201041_s_at	gb:NM_004417.2 /DB_XREF=gi:7108342 /GEN=DUSP1 /FEA=FLmRNA /CNT=409 /TID=Hs.171695.0 /TIER=FL+Stack /STK=99 /UG=Hs.171695 /LL=1843 /DEF=Homo sapiens dual specificity phosphatase 1 (DUSP1), mRNA. /PROD=dual specificity phosphatase 1 /FL=gb:NM_004417.2	DUSP1	DUAL SPECIFICITY PHOSPHATASE 1	A1	1229.45	414.474	2.9825e-09	3360.31	1028.11	6.28233e-11	1.84977e-08	2.73319
215078_at	gb:AL050388.1 /DB_XREF=gi:4914612 /GEN=DKFZp564M2422 /FEA=mRNA /CNT=7 /TID=Hs.306320.0 /TIER=ConsEnd /STK=0 /UG=Hs.306320 /DEF=Homo sapiens mRNA; cDNA DKFZp564M2422 (from clone DKFZp564M2422); partial cds. /PROD=hypothetical protein	SOD2	SUPEROXIDE DISMUTASE 2, MITOCHONDRIAL	A1	38.8808	24.2553	0.00134611	106.186	27.628	1.5099e-14	0	2.73107
205476_at	gb:NM_004591.1 /DB_XREF=gi:4759075 /GEN=SCYA20 /FEA=FLmRNA /CNT=54 /TID=Hs.75498.0 /TIER=FL+Stack /STK=13 /UG=Hs.75498 /LL=6364 /DEF=Homo sapiens small inducible cytokine subfamily A (Cys-Cys), member 20 (SCYA20), mRNA. /PROD=small inducible cytokine subfamily A (Cys-Cys),member 20 /FL=gb:U77035.1 gb:U64197.1 gb:NM_004591.1 gb:D86955.1	CCL20	CHEMOKINE (C-C MOTIF) LIGAND 20	A1	3642.48	2033.59	0.000340565	9898.84	2097.76	0	0	2.71761
209281_s_at	gb:M95541.1 /DB_XREF=gi:184269 /FEA=FLmRNA /CNT=144 /TID=Hs.78546.1 /TIER=FL+Stack /STK=26 /UG=Hs.78546 /LL=490 /UG_GENE=ATP2B1 /DEF=Homo sapiens adenosine triphosphatase mRNA, complete cds. /PROD=adenosine triphosphatase /FL=gb:J04027.1 gb:M95541.1 gb:NM_001682.1	ATP2B1	ATPASE, CA++ TRANSPORTING, PLASMA MEMBRANE 1	A1	512.44	138.863	1.57652e-13	1372.85	622.176	1.01917e-05	1.88608e-14	2.67905
224836_at	gb:AL109824 /DB_XREF=gi:8218095 /FEA=mRNA /CNT=157 /TID=Hs.11114.0 /TIER=Stack /STK=68 /UG=Hs.11114 /LL=58476 /UG_GENE=DJ1181N3.1 /UG_TITLE=hypothetical protein dJ1181N3.1 /DEF=Human DNA sequence from clone RP5-1181N3 on chromosome 20 Contains the gene for KIAA0181 protein, part of a novel gene, ESTs, STSs, GSSs and CpG Islands	TP53INP2	TUMOR PROTEIN P53 INDUCIBLE NUCLEAR PROTEIN 2	A1	95.4977	18.5198	0	254.887	59.8159	0	0	2.66903
1554930_a_at	gb:AB049740.2 /DB_XREF=gi:18265337 /TID=Hs2.118722.3 /CNT=3 /FEA=FLmRNA /TIER=FL /STK=1 /LL=2530 /UG_GENE=FUT8 /UG=Hs.118722 /DEF=Homo sapiens mRNA for alpha 1,6-fucosyltransferase, complete cds. /PROD=alpha 1,6-fucosyltransferase /FL=gb:AB049740.2	FUT8	FUCOSYLTRANSFERASE 8 (ALPHA (1,6) FUCOSYLTRANSFERASE)	A1	7.66299	3.95775	0.00010778	20.3625	7.85642	2.17575e-07	2.45664e-05	2.65725
202905_x_at	gb:AI796269 /DB_XREF=gi:5361732 /DB_XREF=wh44g10.x1 /CLONE=IMAGE:2383650 /FEA=FLmRNA /CNT=144 /TID=Hs.25812.0 /TIER=Stack /STK=13 /UG=Hs.25812 /LL=4683 /UG_GENE=NBS1 /UG_TITLE=Nijmegen breakage syndrome 1 (nibrin) /FL=gb:NM_002485.2 gb:AF051334.1 gb:AF058696.1	NBN	NIBRIN	A1	434.694	100.201	0	1146.69	357.588	1.42233e-10	1.76984e-16	2.63793
1554943_at	gb:BC017303.1 /DB_XREF=gi:16878196 /TID=Hs2.166068.2 /CNT=3 /FEA=FLmRNA /TIER=FL /STK=1 /LL=7429 /UG_GENE=VIL1 /UG=Hs.166068 /DEF=Homo sapiens, Similar to villin 1, clone MGC:29534 IMAGE:5087169, mRNA, complete cds. /PROD=Similar to villin 1 /FL=gb:BC017303.1	VIL1	VILLIN 1	A1	8.89779	2.82272	2.8943e-10	23.4213	9.638	1.1727e-06	3.32484e-09	2.63226
219779_at	gb:NM_024721.1 /DB_XREF=gi:13376026 /GEN=FLJ20980 /FEA=FLmRNA /CNT=22 /TID=Hs.109314.0 /TIER=FL+Stack /STK=13 /UG=Hs.109314 /LL=79776 /DEF=Homo sapiens hypothetical protein FLJ20980 (FLJ20980), mRNA. /PROD=hypothetical protein FLJ20980 /FL=gb:NM_024721.1	ZFHX4	ZINC FINGER HOMEODOMAIN 4	A1	9.98724	6.81738	0.00339038	26.2815	7.56125	3.61089e-12	2.88658e-15	2.63151
209034_at	gb:AF279899.1 /DB_XREF=gi:12751123 /FEA=FLmRNA /CNT=194 /TID=Hs.75969.0 /TIER=FL /STK=0 /UG=Hs.75969 /LL=10957 /UG_GENE=B4-2 /DEF=Homo sapiens PNAS-145 mRNA, complete cds. /PROD=PNAS-145 /FL=gb:U03105.1 gb:NM_006813.1 gb:AF279899.1	PNRC1	PROLINE-RICH NUCLEAR RECEPTOR COACTIVATOR 1	A1	673.474	194.789	4.68114e-12	1769.49	612.191	7.43196e-09	1.12724e-10	2.62741
1566885_at	gb:AK026247.1 /DB_XREF=gi:10439038 /TID=Hs2.404140.1 /CNT=1 /FEA=mRNA /TIER=ConsEnd /STK=0 /LL=84185 /UG_GENE=FLJ22594 /UG=Hs.404140 /UG_TITLE=hypothetical protein FLJ22594 /DEF=Homo sapiens cDNA: FLJ22594 fis, clone HSI03267.	FLJ22594	HYPOTHETICAL PROTEIN FLJ22594	A1	8.21756	1.66365	0	21.5693	5.99511	6.21725e-13	3.26917e-18	2.62478
226833_at	gb:AI921877 /DB_XREF=gi:5657841 /DB_XREF=wp07e06.x1 /CLONE=IMAGE:2464162 /FEA=mRNA /CNT=39 /TID=Hs.27475.0 /TIER=Stack /STK=17 /UG=Hs.27475 /UG_TITLE=Homo sapiens cDNA FLJ12749 fis, clone NT2RP2001149	CYB5D1	CYTOCHROME B5 DOMAIN CONTAINING 1	A1	48.1763	5.75185	0	126.278	46.3529	5.07788e-08	1.05388e-53	2.62117
231412_at	gb:H04388 /DB_XREF=gi:867321 /DB_XREF=yj21d11.s1 /CLONE=IMAGE:149397 /FEA=EST /CNT=11 /TID=Hs.14005.0 /TIER=Stack /STK=11 /UG=Hs.14005 /UG_TITLE=ESTs	DKFZP686L14188	HYPOTHETICAL GENE SUPPORTED BY BX538329	A1	42.2801	12.2103	4.34963e-12	110.771	40.1792	3.51089e-08	1.96146e-09	2.61993
209239_at	gb:M55643.1 /DB_XREF=gi:189179 /GEN=NF-kappa-B /FEA=FLmRNA /CNT=129 /TID=Hs.83428.0 /TIER=FL /STK=0 /UG=Hs.83428 /LL=4790 /DEF=Human factor KBF1 mRNA, complete cds. /PROD=factor KBF1 /FL=gb:NM_003998.1 gb:M55643.1 gb:M58603.1	NFKB1	NUCLEAR FACTOR OF KAPPA LIGHT POLYPEPTIDE GENE ENHANCER IN B-CELLS 1 (P105)	A1	783.11	230.086	9.95759e-12	2048.87	640.674	1.5953e-10	4.13611e-10	2.61632
209211_at	gb:AF132818.1 /DB_XREF=gi:6580834 /GEN=CKLF /FEA=FLmRNA /CNT=158 /TID=Hs.84728.0 /TIER=FL+Stack /STK=23 /UG=Hs.84728 /LL=688 /DEF=Homo sapiens colon Kruppel-like factor (CKLF) mRNA, complete cds. /PROD=colon Kruppel-like factor /FL=gb:AF132818.1 gb:AF287272.1 gb:AB030824.1 gb:NM_001730.1 gb:D14520.1	KLF5	KRUPPEL-LIKE FACTOR 5 (INTESTI L)	A1	13.795	5.10308	6.42545e-08	35.9203	13.9223	2.46802e-07	6.55863e-08	2.60386
228812_at	gb:AI652899 /DB_XREF=gi:4736878 /DB_XREF=wb40e11.x1 /CLONE=IMAGE:2308172 /FEA=EST /CNT=20 /TID=Hs.86671.0 /TIER=Stack /STK=8 /UG=Hs.86671 /UG_TITLE=ESTs			A1	359.138	84.5178	0	934.986	437.911	1.95287e-05	2.32921e-14	2.60342
215022_x_at	gb:BG429214 /DB_XREF=gi:13335720 /DB_XREF=602498083F1 /CLONE=IMAGE:4611836 /FEA=mRNA /CNT=10 /TID=Hs.258144.0 /TIER=ConsEnd /STK=0 /UG=Hs.258144 /LL=7582 /UG_GENE=ZNF33B /UG_TITLE=zinc finger protein 33b (KOX 31)	ZNF11B	ZINC FINGER PROTEIN 11B	A1	8.90318	4.00471	8.73507e-06	23.1685	9.05783	3.12603e-07	1.51834e-05	2.60227
219312_s_at	gb:NM_023929.1 /DB_XREF=gi:12965200 /GEN=FLJ12752 /FEA=FLmRNA /CNT=34 /TID=Hs.237146.0 /TIER=FL /STK=4 /UG=Hs.237146 /LL=65986 /DEF=Homo sapiens hypothetical protein FLJ12752 (FLJ12752), mRNA. /PROD=hypothetical protein FLJ12752 /FL=gb:NM_023929.1	ZBTB10	ZINC FINGER AND BTB DOMAIN CONTAINING 10	A1	26.8282	7.99935	1.97888e-11	69.7736	15.7165	0	0	2.60076
36564_at	Cluster Incl. W27419:31a10 Homo sapiens cDNA /gb=W27419 /gi=1307241 /ug=Hs.64239 /len=803	IBRDC3	IBR DOMAIN CONTAINING 3	A1	96.957	17.1389	0	249.89	84.8742	3.8975e-09	7.1786e-25	2.57733
211837_s_at	gb:AF165312.1 /DB_XREF=gi:9621867 /GEN=PTA /FEA=FLmRNA /CNT=1 /TID=Hs.169002.1 /TIER=FL /STK=0 /UG=Hs.169002 /DEF=Homo sapiens pre-T-cell receptor alpha chain (PTA) mRNA, alternatively spliced, complete cds. /PROD=pre-T-cell receptor alpha chain /FL=gb:AF165312.1	PTCRA	PRE T-CELL ANTIGEN RECEPTOR ALPHA	A1	12.9139	7.36878	0.000456573	32.9361	11.8864	2.99311e-08	1.12943e-08	2.55044
202510_s_at	gb:NM_006291.1 /DB_XREF=gi:5454133 /GEN=TNFAIP2 /FEA=FLmRNA /CNT=159 /TID=Hs.101382.0 /TIER=FL+Stack /STK=66 /UG=Hs.101382 /LL=7127 /DEF=Homo sapiens tumor necrosis factor, alpha-induced protein 2 (TNFAIP2), mRNA. /PROD=tumor necrosis factor, alpha-induced protein 2 /FL=gb:M92357.1 gb:NM_006291.1	TNFAIP2	TUMOR NECROSIS FACTOR, ALPHA-INDUCED PROTEIN 2	A1	923.577	75.1831	0	2330.97	639.596	3.12639e-13	2.03745e-103	2.52385
1556255_a_at	gb:BC030752.1 /DB_XREF=gi:21315045 /TID=Hs2.182850.1 /CNT=6 /FEA=mRNA /TIER=ConsEnd /STK=4 /UG=Hs.182850 /UG_TITLE=Homo sapiens, clone IMAGE:4796358, mRNA, partial cds /DEF=Homo sapiens, clone IMAGE:4796358, mRNA, partial cds.	LOC400756	HYPOTHETICAL GENE SUPPORTED BY BC030752	A1	10.1474	3.27684	5.89e-10	25.2741	3.97327	0	0	2.49071
216248_s_at	gb:S77154.1 /DB_XREF=gi:913966 /GEN=TINUR /FEA=mRNA /CNT=2 /TID=Hs.82120.1 /TIER=ConsEnd /STK=0 /UG=Hs.82120 /LL=4929 /UG_TITLE=nuclear receptor subfamily 4, group A, member 2 /DEF=TINUR= NGFI-Bnur77 beta-type transcription factor homolog (human, T lymphoid cell line, PEER, mRNA, 2469 nt).	NR4A2	NUCLEAR RECEPTOR SUBFAMILY 4, GROUP A, MEMBER 2	A1	19.5579	2.42576	0	48.358	11.5602	0	2.81007e-50	2.47256
241877_at	gb:AW444451 /DB_XREF=gi:6986213 /DB_XREF=UI-H-BI3-akb-b-09-0-UI.s1 /CLONE=IMAGE:2733641 /FEA=EST /CNT=6 /TID=Hs.134812.0 /TIER=ConsEnd /STK=2 /UG=Hs.134812 /UG_TITLE=ESTs	UBLCP1	UBIQUITIN-LIKE DOMAIN CONTAINING CTD PHOSPHATASE 1	A1	16.5726	6.86089	1.35835e-06	40.8684	15.8586	2.54867e-07	4.95934e-06	2.46603
208555_x_at	gb:NM_001322.1 /DB_XREF=gi:4503104 /GEN=CST2 /FEA=FLmRNA /CNT=1 /TID=Hs.247955.0 /TIER=FL /STK=0 /UG=Hs.247955 /LL=1470 /DEF=Homo sapiens cystatin SA (CST2), mRNA. /PROD=cystatin SA /FL=gb:NM_001322.1	CST2	CYSTATIN SA	A1	8.31669	4.25289	9.1893e-05	20.4975	5.01116	2.22045e-16	2.22045e-16	2.46462
212642_s_at	gb:AL023584 /DB_XREF=gi:3790154 /FEA=FLmRNA /CNT=111 /TID=Hs.75063.0 /TIER=Stack /STK=38 /UG=Hs.75063 /LL=3097 /UG_GENE=HIVEP2 /UG_TITLE=human immunodeficiency virus type I enhancer-binding protein 2 /DEF=Human DNA sequence from clone 67K17 on chromosome 6q24.1-24.3. Contains the HIVEP2 (Schnurri-2) gene for HIV type 1 Enhancer-binding Protein 2, and a possible pseudogene in an intron of this gen…	HIVEP2	HUMAN IMMUNODEFICIENCY VIRUS TYPE I ENHANCER BINDING PROTEIN 2	A1	95.5323	9.51635	0	235.34	50.1309	0	8.20565e-70	2.46346
209098_s_at	gb:U61276.1 /DB_XREF=gi:1438936 /GEN=HJ1 /FEA=FLmRNA /CNT=199 /TID=Hs.91143.0 /TIER=FL /STK=0 /UG=Hs.91143 /LL=182 /DEF=Human transmembrane protein Jagged 1 (HJ1) mRNA, complete cds. /PROD=transmembrane protein Jagged 1 /FL=gb:AF003837.1 gb:U61276.1 gb:NM_000214.1 gb:U73936.1 gb:AF028593.1	JAG1	JAGGED 1 (ALAGILLE SYNDROME)	A1	15.2084	6.20373	9.43907e-07	37.2664	8.96754	0	3.9968e-15	2.45038
213038_at	gb:AL031602 /DB_XREF=gi:6729581 /FEA=DNA_2 /CNT=61 /TID=Hs.64239.0 /TIER=Stack /STK=18 /UG=Hs.64239 /UG_TITLE=Human DNA sequence from clone RP5-1174N9 on chromosome 1p34.1-35.3. Contains the gene for a novel protein with IBR domain, a (pseudo?) gene for a novel protein similar to MT1E (metallothionein 1E (functional)), ESTs, STSs, GSSs and two putative CpG islands /DEF=Human DNA sequence from clo…	IBRDC3	IBR DOMAIN CONTAINING 3	A1	110.629	14.0499	0	270.369	127.083	2.0904e-05	1.94773e-39	2.44393
242728_at	gb:AA705118 /DB_XREF=gi:2715036 /DB_XREF=zj95g05.s1 /CLONE=IMAGE:462680 /FEA=EST /CNT=6 /TID=Hs.271963.0 /TIER=ConsEnd /STK=2 /UG=Hs.271963 /UG_TITLE=ESTs, Weakly similar to ALU5_HUMAN ALU SUBFAMILY SC SEQUENCE CONTAMINATION WARNING ENTRY (H.sapiens)	KIAA0350	KIAA0350 PROTEIN	A1	8.66853	3.79074	4.79624e-06	21.1697	7.52034	1.80232e-08	6.00547e-08	2.44213
233081_at	gb:AV712346 /DB_XREF=gi:10731652 /DB_XREF=AV712346 /CLONE=DCAACB04 /FEA=mRNA /CNT=5 /TID=Hs.128842.0 /TIER=ConsEnd /STK=1 /UG=Hs.128842 /UG_TITLE=Homo sapiens cDNA FLJ12305 fis, clone MAMMA1001890	REEP5	RECEPTOR ACCESSORY PROTEIN 5	A1	9.73513	5.97909	0.00112842	23.7634	6.18416	1.53211e-14	4.44089e-16	2.441
215992_s_at	gb:AL117397.1 /DB_XREF=gi:5911916 /GEN=DKFZp586O1422 /FEA=mRNA /CNT=2 /TID=Hs.154545.2 /TIER=ConsEnd /STK=0 /UG=Hs.154545 /LL=9693 /DEF=Homo sapiens mRNA; cDNA DKFZp586O1422 (from clone DKFZp586O1422); partial cds. /PROD=hypothetical protein	RAPGEF2	RAP GUANINE NUCLEOTIDE EXCHANGE FACTOR (GEF) 2	A1	36.957	9.68182	2.26485e-14	89.9768	23.921	5.35127e-14	3.66902e-13	2.43463
234306_s_at	gb:AJ271869.1 /DB_XREF=gi:7161174 /GEN=19A24 /FEA=mRNA /CNT=1 /TID=Hs.132906.1 /TIER=ConsEnd /STK=0 /UG=Hs.132906 /LL=57823 /DEF=Homo sapiens mRNA for 19A24 protein (19A24 gene). /PROD=19A24 protein	SLAMF7	SLAM FAMILY MEMBER 7	A1	142.323	35.159	6.66134e-16	345.173	94.4484	2.68674e-13	3.11729e-12	2.42529
202269_x_at	gb:BC002666.1 /DB_XREF=gi:12803662 /FEA=FLmRNA /CNT=158 /TID=Hs.62661.0 /TIER=FL+Stack /STK=10 /UG=Hs.62661 /LL=2633 /UG_GENE=GBP1 /DEF=Homo sapiens, guanylate binding protein 1, interferon-inducible, 67kD, clone MGC:3949, mRNA, complete cds. /PROD=guanylate binding protein 1,interferon-inducible, 67kD /FL=gb:BC002666.1 gb:NM_002053.1 gb:M55542.1	GBP1	GUANYLATE BINDING PROTEIN 1, INTERFERON-INDUCIBLE, 67KDA	A1	1905.74	720.99	1.24709e-07	4594.01	1550.32	3.09389e-09	5.64489e-09	2.41062
215716_s_at	gb:L14561 /DB_XREF=gi:4165324 /FEA=mRNA /CNT=6 /TID=Hs.78546.2 /TIER=ConsEnd /STK=0 /UG=Hs.78546 /LL=490 /UG_GENE=ATP2B1 /UG_TITLE=ATPase, Ca++ transporting, plasma membrane 1 /DEF=Homo sapiens plasma membrane calcium ATPase isoform 1 (ATP2B1) gene, alternative splice products, partial cds	ATP2B1	ATPASE, CA++ TRANSPORTING, PLASMA MEMBRANE 1	A1	579.718	106.265	0	1395.32	444.921	3.55999e-10	1.5374e-21	2.40689
225671_at	gb:AL568674 /DB_XREF=gi:12923250 /DB_XREF=AL568674 /CLONE=CS0DE004YE14 (3 prime) /FEA=EST /CNT=66 /TID=Hs.22824.1 /TIER=Stack /STK=39 /UG=Hs.22824 /LL=10514 /UG_GENE=MYBBP1A /UG_TITLE=MYB binding protein (P160) 1a	MYBBP1A	MYB BINDING PROTEIN (P160) 1A	A1	9.41732	2.57661	2.67564e-13	22.5835	9.08093	6.56444e-07	1.1973e-09	2.39808
235739_at	gb:AA523939 /DB_XREF=gi:2264867 /DB_XREF=ng24h09.s1 /CLONE=IMAGE:935777 /FEA=EST /CNT=10 /TID=Hs.165258.0 /TIER=ConsEnd /STK=1 /UG=Hs.165258 /UG_TITLE=ESTs	NR4A2	NUCLEAR RECEPTOR SUBFAMILY 4, GROUP A, MEMBER 2	A1	15.6346	5.97691	1.68007e-07	37.3935	13.4877	2.94227e-08	2.34808e-06	2.39172
1557008_at	gb:BC040315.1 /DB_XREF=gi:25955600 /TID=Hs2.145181.1 /CNT=3 /FEA=mRNA /TIER=ConsEnd /STK=2 /UG=Hs.145181 /UG_TITLE=Homo sapiens, clone IMAGE:4837287, mRNA /DEF=Homo sapiens, clone IMAGE:4837287, mRNA.	LOC340107	HYPOTHETICAL PROTEIN LOC340107	A1	15.0299	7.0763	2.15732e-05	35.7982	7.00609	0	0	2.3818
221670_s_at	gb:AF156888.1 /DB_XREF=gi:7110142 /GEN=LHX3 /FEA=FLmRNA /CNT=1 /TID=Hs.148427.1 /TIER=FL /STK=0 /UG=Hs.148427 /LL=8022 /DEF=Homo sapiens LIM homeobox protein 3 isoform a (LHX3) mRNA, complete cds. /PROD=LIM homeobox protein 3 isoform a /FL=gb:AF156888.1	LHX3	LIM HOMEOBOX 3	A1	11.8711	2.7689	0	28.1821	12.7295	9.51784e-06	6.5971e-11	2.374
209765_at	gb:Y13786.2 /DB_XREF=gi:12053590 /FEA=FLmRNA /CNT=58 /TID=Hs.278679.1 /TIER=Stack /STK=24 /UG=Hs.278679 /LL=8728 /UG_GENE=ADAM19 /DEF=Homo sapiens mRNA for meltrin-betaADAM 19 homologue. /PROD=meltrin-betaADAM 19 homologue /FL=gb:AF311317.1	ADAM19	ADAM METALLOPEPTIDASE DOMAIN 19 (MELTRIN BETA)	A1	16.962	9.09568	0.000191723	40.1846	9.11431	0	0	2.36909
233430_at	gb:AK021840.1 /DB_XREF=gi:10433108 /FEA=mRNA /CNT=3 /TID=Hs.288806.0 /TIER=ConsEnd /STK=0 /UG=Hs.288806 /UG_TITLE=Homo sapiens cDNA FLJ11778 fis, clone HEMBA1005911 /DEF=Homo sapiens cDNA FLJ11778 fis, clone HEMBA1005911.	TBC1D22B	TBC1 DOMAIN FAMILY, MEMBER 22B	A1	17.9163	5.21604	6.43596e-12	42.2101	14.0136	1.70006e-09	6.46827e-08	2.35597
206411_s_at	gb:NM_007314.1 /DB_XREF=gi:6382061 /GEN=ABL2 /FEA=FLmRNA /CNT=11 /TID=Hs.121521.0 /TIER=FL /STK=0 /UG=Hs.121521 /LL=27 /DEF=Homo sapiens v-abl Abelson murine leukemia viral oncogene homolog 2 (arg, Abelson-related gene) (ABL2), transcript variant b, mRNA. /PROD=v-abl Abelson murine leukemia viral oncogenehomolog 2 isoform b /FL=gb:NM_007314.1	ABL2	V-ABL ABELSON MURINE LEUKEMIA VIRAL ONCOGENE HOMOLOG 2 (ARG, ABELSON-RELATED GENE)	A1	44.9462	5.83949	0	105.762	47.8479	9.83618e-06	1.28793e-32	2.35307
211624_s_at	gb:M30625.1 /DB_XREF=gi:181431 /GEN=DRD2 /FEA=FLmRNA /CNT=1 /TID=HsAffx.900367.356 /TIER=FL /STK=0 /DEF=Human dopamine D2 receptor, mRNA, complete cds. /PROD=unknown protein /FL=gb:M30625.1	DRD2	DOPAMINE RECEPTOR D2	A1	17.8528	7.68217	3.35397e-06	41.8972	14.2563	4.15997e-09	4.07518e-07	2.34681
1552884_at	gb:NM_152568.1 /DB_XREF=gi:22749178 /TID=Hs2.232341.1 /CNT=4 /FEA=FLmRNA /TIER=FL /STK=2 /LL=157848 /UG_GENE=FLJ25169 /UG=Hs.232341 /UG_TITLE=hypothetical protein FLJ25169 /DEF=Homo sapiens hypothetical protein FLJ25169 (FLJ25169), mRNA. /FL=gb:NM_152568.1	FLJ25169	HYPOTHETICAL PROTEIN FLJ25169	A1	9.71867	6.13735	0.00153995	22.6981	7.97326	1.24413e-08	1.04104e-08	2.33552
1555167_s_at	gb:BC020691.1 /DB_XREF=gi:18089094 /TID=Hs2.239138.2 /CNT=2 /FEA=FLmRNA /TIER=FL /STK=1 /LL=10135 /UG_GENE=PBEF /UG=Hs.239138 /DEF=Homo sapiens, Similar to pre-B-cell colony-enhancing factor, clone MGC:22427 IMAGE:4717726, mRNA, complete cds. /PROD=Similar to pre-B-cell colony-enhancing factor /FL=gb:BC020691.1	PBEF1	PRE-B-CELL COLONY ENHANCING FACTOR 1	A1	362.562	59.8295	0	845.943	292.515	7.29779e-09	5.84993e-22	2.33323
216056_at	gb:AW851559 /DB_XREF=gi:7947076 /DB_XREF=IL3-CT0221-040400-107-E09 /FEA=mRNA /CNT=2 /TID=Hs.202695.0 /TIER=ConsEnd /STK=0 /UG=Hs.202695 /UG_TITLE=Human soluble CD44 (CD44) mRNA, with exon v9 extension, partial cds	CD44	CD44 ANTIGEN (INDIAN BLOOD GROUP)	A1	29.6676	6.89776	0	69.0443	13.8868	0	1.46549e-14	2.32726
205428_s_at	gb:NM_001740.2 /DB_XREF=gi:6031158 /GEN=CALB2 /FEA=FLmRNA /CNT=36 /TID=Hs.106857.0 /TIER=FL+Stack /STK=15 /UG=Hs.106857 /LL=794 /DEF=Homo sapiens calbindin 2, (29kD, calretinin) (CALB2), transcript variant CALB2, mRNA. /PROD=calbindin 2, full length protein isoform /FL=gb:NM_001740.2	CALB2	CALBINDIN 2, 29KDA (CALRETININ)	A1	11.7789	10.5628	0.025731	27.3025	6.29314	0	0	2.31792
208205_at	gb:NM_014005.1 /DB_XREF=gi:7662067 /GEN=PCDHA9 /FEA=FLmRNA /CNT=4 /TID=Hs.98938.0 /TIER=FL /STK=0 /UG=Hs.98938 /LL=9752 /DEF=Homo sapiens protocadherin alpha 9 (PCDHA9), mRNA. /PROD=protocadherin alpha 9 /FL=gb:AB002343.1 gb:NM_014005.1 gb:AF152487.1	PCDHA9	PROTOCADHERIN ALPHA 9	A1	9.70309	6.05438	0.0013492	22.4888	3.70585	0	0	2.3177
214444_s_at	gb:NM_006505.1 /DB_XREF=gi:5729994 /GEN=PVR /FEA=FLmRNA /CNT=27 /TID=Hs.321018.0 /TIER=FL /STK=0 /UG=Hs.321018 /LL=5817 /DEF=Homo sapiens poliovirus receptor (PVR), mRNA. /PROD=poliovirus receptor /FL=gb:NM_006505.1	PVR	POLIOVIRUS RECEPTOR	A1	23.9053	8.47153	1.66452e-08	55.3605	7.20816	0	0	2.31582
207978_s_at	gb:NM_006981.1 /DB_XREF=gi:11276070 /GEN=NR4A3 /FEA=FLmRNA /CNT=3 /TID=Hs.80561.0 /TIER=FL /STK=0 /UG=Hs.80561 /LL=8013 /DEF=Homo sapiens nuclear receptor subfamily 4, group A, member 3 (NR4A3), mRNA. /PROD=nuclear receptor subfamily 4, group A, member 3 /FL=gb:D78579.1 gb:NM_006981.1	NR4A3	NUCLEAR RECEPTOR SUBFAMILY 4, GROUP A, MEMBER 3	A1	37.7232	16.506	4.85781e-06	87.325	25.7569	1.1958e-11	3.66175e-09	2.31489
230016_at	gb:AU155118 /DB_XREF=gi:11016639 /DB_XREF=AU155118 /CLONE=OVARC1001044 /FEA=mRNA /CNT=16 /TID=Hs.55043.0 /TIER=Stack /STK=10 /UG=Hs.55043 /UG_TITLE=Homo sapiens cDNA FLJ13277 fis, clone OVARC1001044	C8ORF38	CHROMOSOME 8 OPEN READING FRAME 38	A1	13.7153	8.78272	0.00178875	31.6991	7.69132	2.22045e-16	8.88178e-16	2.31123
215594_at	gb:AU148611 /DB_XREF=gi:11010132 /DB_XREF=AU148611 /CLONE=NT2RM4000607 /FEA=mRNA /CNT=4 /TID=Hs.296832.0 /TIER=ConsEnd /STK=2 /UG=Hs.296832 /UG_TITLE=Human pTR7 mRNA for repetitive sequence			A1	11.8501	2.25929	0	27.24	7.86417	4.28035e-12	1.08082e-17	2.29871
217299_s_at	gb:AK001017.1 /DB_XREF=gi:7022031 /FEA=mRNA /CNT=1 /TID=Hs.25812.1 /TIER=ConsEnd /STK=0 /UG=Hs.25812 /LL=4683 /UG_GENE=NBS1 /UG_TITLE=Nijmegen breakage syndrome 1 (nibrin) /DEF=Homo sapiens cDNA FLJ10155 fis, clone HEMBA1003433, highly similar to Homo sapiens gene for NBS1.	NBN	NIBRIN	A1	192.9	27.7107	0	442.952	91.9116	0	2.46899e-27	2.29628
227458_at	gb:AI608902 /DB_XREF=gi:4618069 /DB_XREF=tw84g11.x1 /CLONE=IMAGE:2266436 /FEA=EST /CNT=43 /TID=Hs.106149.0 /TIER=Stack /STK=20 /UG=Hs.106149 /UG_TITLE=ESTs	CD274	CD274 ANTIGEN	A1	1367.38	370.743	1.62537e-13	3136.14	1293.83	1.24818e-06	3.27223e-08	2.29354
217058_at	gb:AF107846 /DB_XREF=gi:4206779 /FEA=DNA /CNT=1 /TID=Hs.113368.3 /TIER=ConsEnd /STK=0 /UG=Hs.113368 /LL=51775 /UG_GENE=NESP55 /UG_TITLE=neuroendocrine secretory protein 55 /DEF=Homo sapiens neuroendocrine-specific Golgi protein p55 (XLalphas) gene, exon XL2 and complete cds	G S	G S COMPLEX LOCUS	A1	12.179	4.76416	3.17538e-07	27.8452	8.37104	2.87683e-11	1.16645e-06	2.28633
210608_s_at	gb:BC001899.1 /DB_XREF=gi:12804894 /FEA=FLmRNA /CNT=7 /TID=Hs.46328.0 /TIER=FL /STK=0 /UG=Hs.46328 /LL=2524 /UG_GENE=FUT2 /DEF=Homo sapiens, Similar to fucosyltransferase 2 (secretor status included), clone MGC:2062, mRNA, complete cds. /PROD=Similar to fucosyltransferase 2 (secretor statusincluded) /FL=gb:BC001899.1	FUT2	FUCOSYLTRANSFERASE 2 (SECRETOR STATUS INCLUDED)	A1	10.7173	3.41963	3.65606e-10	24.4266	6.43994	3.30846e-14	1.52062e-09	2.27918
235095_at	gb:AW139399 /DB_XREF=gi:6144117 /DB_XREF=UI-H-BI1-adq-d-02-0-UI.s1 /CLONE=IMAGE:2717618 /FEA=EST /CNT=21 /TID=Hs.98988.0 /TIER=ConsEnd /STK=4 /UG=Hs.98988 /UG_TITLE=ESTs	LOC146439	HYPOTHETICAL LOC146439	A1	13.4184	3.9016	6.05427e-12	30.4	12.7576	1.88139e-06	2.70111e-06	2.26554
235913_at	gb:AI285722 /DB_XREF=gi:3923955 /DB_XREF=qu81c03.x1 /CLONE=IMAGE:1978468 /FEA=EST /CNT=10 /TID=Hs.55346.0 /TIER=ConsEnd /STK=0 /UG=Hs.55346 /UG_TITLE=ESTs, Weakly similar to I54338 zinc finger protein (H.sapiens)	LOC400713	ZINC FINGER-LIKE	A1	9.73173	2.82177	5.29132e-12	22.0323	6.62621	2.93003e-11	3.04553e-09	2.26397
1552928_s_at	gb:NM_152787.1 /DB_XREF=gi:22749540 /TID=Hs2.365565.1 /CNT=3 /FEA=FLmRNA /TIER=FL /STK=2 /LL=257397 /UG_GENE=MGC45404 /UG=Hs.365565 /UG_TITLE=hypothetical protein MGC45404 /DEF=Homo sapiens hypothetical protein MGC45404 (MGC45404), mRNA. /FL=gb:BC032526.1 gb:NM_152787.1	TAB3	TAK1-BINDING PROTEIN 3	A1	10.9807	5.42042	5.08672e-05	24.7868	8.00371	5.87205e-10	2.57622e-07	2.2573
236452_at	gb:BE219380 /DB_XREF=gi:8906698 /DB_XREF=hv57b01.x1 /CLONE=IMAGE:3177481 /FEA=EST /CNT=9 /TID=Hs.120784.0 /TIER=ConsEnd /STK=6 /UG=Hs.120784 /UG_TITLE=ESTs			A1	10.2391	2.42145	0	22.9554	10.0556	4.9784e-06	2.11353e-10	2.24193
201694_s_at	gb:NM_001964.1 /DB_XREF=gi:4503492 /GEN=EGR1 /FEA=FLmRNA /CNT=235 /TID=Hs.326035.0 /TIER=FL+Stack /STK=42 /UG=Hs.326035 /LL=1958 /DEF=Homo sapiens early growth response 1 (EGR1), mRNA. /PROD=early growth response 1 /FL=gb:M62829.1 gb:NM_001964.1	EGR1	EARLY GROWTH RESPONSE 1	A1	114.897	41.1506	2.34712e-08	257.448	79.6891	1.03805e-10	4.63311e-08	2.24067
211900_x_at	gb:U66146.1 /DB_XREF=gi:1903393 /FEA=FLmRNA /CNT=1 /TID=Hs.81226.3 /TIER=FL /STK=0 /UG=Hs.81226 /LL=923 /UG_GENE=CD6 /DEF=Human CD6e mRNA, complete cds. /PROD=CD6e /FL=gb:U66146.1	CD6	CD6 ANTIGEN	A1	9.41482	4.65785	5.28736e-05	21.0761	7.80356	6.60259e-08	1.69328e-05	2.23861
201235_s_at	gb:BG339064 /DB_XREF=gi:13145502 /DB_XREF=602436889F1 /CLONE=IMAGE:4554551 /FEA=FLmRNA /CNT=321 /TID=Hs.75462.0 /TIER=Stack /STK=10 /UG=Hs.75462 /LL=7832 /UG_GENE=BTG2 /UG_TITLE=BTG family, member 2 /FL=gb:U72649.1 gb:NM_006763.1	BTG2	BTG FAMILY, MEMBER 2	A1	56.9037	16.2673	2.63212e-12	127.282	11.793	0	0	2.2368
223780_s_at	gb:AF151055.1 /DB_XREF=gi:7106831 /FEA=FLmRNA /CNT=9 /TID=Hs.11861.1 /TIER=FL /STK=0 /UG=Hs.11861 /LL=9969 /UG_GENE=TRAP240 /DEF=Homo sapiens HSPC221 mRNA, complete cds. /PROD=HSPC221 /FL=gb:AF151055.1	THRAP1	THYROID HORMONE RECEPTOR ASSOCIATED PROTEIN 1	A1	22.8843	6.02852	3.15303e-14	51.1393	17.6474	6.80413e-09	5.62401e-11	2.23469
233256_at	gb:AK024950.1 /DB_XREF=gi:10437373 /FEA=mRNA /CNT=3 /TID=Hs.306735.0 /TIER=ConsEnd /STK=0 /UG=Hs.306735 /UG_TITLE=Homo sapiens cDNA: FLJ21297 fis, clone COL02035 /DEF=Homo sapiens cDNA: FLJ21297 fis, clone COL02035.	HIC2	HYPERMETHYLATED IN CANCER 2	A1	10.1413	3.20875	2.59898e-10	22.6455	8.51602	1.04726e-07	2.75361e-07	2.233
224739_at	gb:BE778706 /DB_XREF=gi:10199993 /DB_XREF=601466282F1 /CLONE=IMAGE:3869516 /FEA=EST /CNT=180 /TID=Hs.5326.2 /TIER=Stack /STK=9 /UG=Hs.5326 /LL=64840 /UG_GENE=MG61 /UG_TITLE=amino acid system N transporter 2; porcupine	PIM3	PIM-3 ONCOGENE	A1	806.096	199.136	6.66134e-16	1798.88	413.458	0	1.02398e-10	2.23159
228923_at	gb:AW166825 /DB_XREF=gi:6398350 /DB_XREF=xg78a12.x1 /CLONE=IMAGE:2634430 /FEA=EST /CNT=14 /TID=Hs.183418.20 /TIER=Stack /STK=9 /UG=Hs.183418 /LL=984 /UG_GENE=CDC2L1 /UG_TITLE=cell division cycle 2-like 1 (PITSLRE proteins)	S100A6	S100 CALCIUM BINDING PROTEIN A6 (CALCYCLIN)	A1	18.4525	3.43926	0	41.1338	17.5301	2.69301e-06	3.55994e-14	2.22917
227175_at	gb:AI806486 /DB_XREF=gi:5393052 /DB_XREF=wf08f04.x1 /CLONE=IMAGE:2350015 /FEA=EST /CNT=46 /TID=Hs.86386.2 /TIER=Stack /STK=25 /UG=Hs.86386 /LL=4170 /UG_GENE=MCL1 /UG_TITLE=myeloid cell leukemia sequence 1 (BCL2-related)	MCL1	MYELOID CELL LEUKEMIA SEQUENCE 1 (BCL2-RELATED)	A1	18.2515	4.2212	0	40.6704	5.82595	0	0	2.22834
224158_s_at	gb:AF130048.1 /DB_XREF=gi:11493402 /FEA=FLmRNA /CNT=3 /TID=Hs.6390.0 /TIER=FL /STK=0 /UG=Hs.6390 /DEF=Homo sapiens clone FLB3344 PRO0845 mRNA, complete cds. /PROD=PRO0845 /FL=gb:AF130048.1	LOC286144	HYPOTHETICAL PROTEIN LOC286144	A1	13.3685	4.60381	6.33881e-09	29.7235	7.54234	3.33067e-15	3.35243e-12	2.2234
1566959_at	gb:AL049273.1 /DB_XREF=gi:4500023 /TID=Hs2.383813.1 /CNT=1 /FEA=mRNA /TIER=ConsEnd /STK=0 /UG=Hs.383813 /UG_TITLE=Homo sapiens mRNA; cDNA DKFZp564H023 (from clone DKFZp564H023) /DEF=Homo sapiens mRNA; cDNA DKFZp564H023 (from clone DKFZp564H023).	GAB2	GRB2-ASSOCIATED BINDING PROTEIN 2	A1	74.4041	22.9715	9.29816e-11	165.399	56.7597	5.608e-09	5.91756e-06	2.22298
230134_s_at	gb:BF972355 /DB_XREF=gi:12339570 /DB_XREF=602240670F1 /CLONE=IMAGE:4329353 /FEA=EST /CNT=12 /TID=Hs.112227.1 /TIER=Stack /STK=9 /UG=Hs.112227 /LL=54542 /UG_GENE=MNAB /UG_TITLE=membrane-associated nucleic acid binding protein	M B	MEMBRANE ASSOCIATED D BINDING PROTEIN	A1	16.9907	1.42959	0	37.5298	16.3775	4.58185e-06	3.14121e-63	2.20884
226117_at	gb:AA195074 /DB_XREF=gi:1784764 /DB_XREF=zr35g09.s1 /CLONE=IMAGE:665440 /FEA=EST /CNT=66 /TID=Hs.3985.0 /TIER=Stack /STK=33 /UG=Hs.3985 /UG_TITLE=ESTs	TIFA	TRAF-INTERACTING PROTEIN WITH A FORKHEAD-ASSOCIATED DOMAIN	A1	141.337	21.1163	0	310.545	105.214	3.56695e-09	9.14196e-23	2.1972
217269_s_at	gb:AP001672 /DB_XREF=gi:7768762 /FEA=DNA /CNT=1 /TID=Hs.158333.1 /TIER=ConsEnd /STK=0 /UG=Hs.158333 /LL=5651 /UG_GENE=PRSS7 /UG_TITLE=protease, serine, 7 (enterokinase) /DEF=Homo sapiens genomic DNA, chromosome 21q, section 16105	PRSS7	PROTEASE, SERINE, 7 (ENTEROKI SE)	A1	18.3274	3.20339	0	40.1998	13.2775	1.40132e-09	8.50001e-16	2.19343
1553646_at	gb:NM_144657.1 /DB_XREF=gi:21389530 /TID=Hs2.350885.1 /CNT=6 /FEA=FLmRNA /TIER=FL /STK=1 /LL=139324 /UG_GENE=FLJ30678 /UG=Hs.350885 /UG_TITLE=hypothetical protein FLJ30678 /DEF=Homo sapiens hypothetical protein FLJ30678 (FLJ30678), mRNA. /FL=gb:NM_144657.1	CXORF43	CHROMOSOME X OPEN READING FRAME 43	A1	12.0983	3.6771	4.69527e-11	26.5167	2.12826	0	0	2.19178
212930_at	gb:AW576457 /DB_XREF=gi:7247996 /DB_XREF=UI-HF-BR0p-aji-a-01-0-UI.s1 /CLONE=IMAGE:3074568 /FEA=mRNA /CNT=84 /TID=Hs.20952.0 /TIER=Stack /STK=35 /UG=Hs.20952 /UG_TITLE=Homo sapiens clone 24411 mRNA sequence	ATP2B1	ATPASE, CA++ TRANSPORTING, PLASMA MEMBRANE 1	A1	184.642	33.92	0	403.998	66.1032	0	0	2.188
224336_s_at	gb:AB052156.1 /DB_XREF=gi:13548676 /GEN=MKP-7 /FEA=FLmRNA /CNT=1 /TID=HsAffx.900307.336 /TIER=FL /STK=0 /DEF=Homo sapiens MKP-7 mRNA for MAPK phosphatase-7, complete cds. /PROD=MAPK phosphatase-7 /FL=gb:AB052156.1	DUSP16	DUAL SPECIFICITY PHOSPHATASE 16	A1	29.8822	7.81946	2.13163e-14	64.8054	26.8546	1.39024e-06	7.15864e-08	2.1687
210260_s_at	gb:BC005352.1 /DB_XREF=gi:13529163 /FEA=FLmRNA /CNT=14 /TID=Hs.17839.1 /TIER=FL /STK=0 /UG=Hs.17839 /LL=25816 /UG_GENE=GG2-1 /DEF=Homo sapiens, TNF-induced protein, clone MGC:12451, mRNA, complete cds. /PROD=TNF-induced protein /FL=gb:AF099935.1 gb:BC005352.1	TNFAIP8	TUMOR NECROSIS FACTOR, ALPHA-INDUCED PROTEIN 8	A1	815.827	128.733	0	1762.24	409.664	0	2.96594e-19	2.16006
1558783_at	gb:AK024805.1 /DB_XREF=gi:10437199 /TID=Hs2.375709.1 /CNT=9 /FEA=mRNA /TIER=ConsEnd /STK=0 /UG=Hs.375709 /UG_TITLE=Homo sapiens cDNA: FLJ21152 fis, clone CAS09594. /DEF=Homo sapiens cDNA: FLJ21152 fis, clone CAS09594.	WTAP	WILMS TUMOR 1 ASSOCIATED PROTEIN	A1	220.741	79.153	2.43907e-08	476.712	109.436	0	7.42557e-10	2.15961
203358_s_at	gb:NM_004456.1 /DB_XREF=gi:4758323 /GEN=EZH2 /FEA=FLmRNA /CNT=132 /TID=Hs.77256.0 /TIER=FL+Stack /STK=59 /UG=Hs.77256 /LL=2146 /DEF=Homo sapiens enhancer of zeste (Drosophila) homolog 2 (EZH2), mRNA. /PROD=enhancer of zeste (Drosophila) homolog 2 /FL=gb:U61145.1 gb:NM_004456.1	EZH2	ENHANCER OF ZESTE HOMOLOG 2 (DROSOPHILA)	A1	42.7239	5.3717	0	91.8607	25.9307	1.38956e-12	8.3883e-33	2.1501
204420_at	gb:BG251266 /DB_XREF=gi:12761082 /DB_XREF=602365892F1 /CLONE=IMAGE:4474055 /FEA=FLmRNA /CNT=59 /TID=Hs.283565.0 /TIER=Stack /STK=14 /UG=Hs.283565 /LL=8061 /UG_GENE=FOSL1 /UG_TITLE=FOS-like antigen-1 /FL=gb:NM_005438.1	FOSL1	FOS-LIKE ANTIGEN 1	A1	31.7711	9.57837	3.26903e-11	67.9363	20.9352	8.57474e-11	1.24193e-06	2.13831
222838_at	gb:AL121985 /DB_XREF=gi:7161187 /FEA=FLmRNA /CNT=49 /TID=Hs.132906.0 /TIER=Stack /STK=14 /UG=Hs.132906 /LL=57823 /UG_GENE=LOC57823 /UG_TITLE=19A24 protein /DEF=Human DNA sequence from clone RP11-404F10 on chromosome 1q23.1-24.1. Contains the 5 end of the SLAM gene for signaling lymphocytic activation molecule, a SET (SET translocation (myeloid leukemia-associated)) protein pseudogene, the CD48 ge…	SLAMF7	SLAM FAMILY MEMBER 7	A1	1153.37	370.983	5.03867e-10	2464.77	966.491	3.38834e-07	3.21708e-05	2.13702
218706_s_at	gb:AW575493 /DB_XREF=gi:7247032 /DB_XREF=UI-HF-BM0-adp-a-04-0-UI.s1 /CLONE=IMAGE:3062287 /FEA=FLmRNA /CNT=96 /TID=Hs.235445.0 /TIER=Stack /STK=19 /UG=Hs.235445 /LL=65983 /UG_GENE=FLJ21313 /UG_TITLE=hypothetical protein FLJ21313 /FL=gb:NM_023927.1	GRAMD3	GRAM DOMAIN CONTAINING 3	A1	42.1032	5.91898	0	89.9637	16.8041	0	5.9095e-28	2.13674
202907_s_at	gb:NM_002485.2 /DB_XREF=gi:6996019 /GEN=NBS1 /FEA=FLmRNA /CNT=144 /TID=Hs.25812.0 /TIER=FL+Stack /STK=25 /UG=Hs.25812 /LL=4683 /DEF=Homo sapiens Nijmegen breakage syndrome 1 (nibrin) (NBS1), mRNA. /PROD=nibrin /FL=gb:NM_002485.2 gb:AF051334.1 gb:AF058696.1	NBN	NIBRIN	A1	528.07	91.8385	0	1126.54	270.877	0	2.40653e-18	2.13332
206765_at	gb:AF153820.1 /DB_XREF=gi:8132296 /GEN=KCNJ2 /FEA=FLmRNA /CNT=16 /TID=Hs.1547.0 /TIER=FL /STK=2 /UG=Hs.1547 /LL=3759 /DEF=Homo sapiens inwardly-rectifying potassium channel Kir2.1 (KCNJ2) mRNA, complete cds. /PROD=inwardly-rectifying potassium channel Kir2.1 /FL=gb:U22413.1 gb:AF011904.1 gb:AF153820.1 gb:NM_000891.1 gb:U24055.1 gb:AF021139.1 gb:U16861.1 gb:U12507.1	KCNJ2	POTASSIUM INWARDLY-RECTIFYING CHANNEL, SUBFAMILY J, MEMBER 2	A1	116.306	42.3221	3.87969e-08	247.651	97.1626	3.43889e-07	1.47237e-05	2.1293
220576_at	gb:NM_024989.1 /DB_XREF=gi:13376493 /GEN=FLJ12377 /FEA=FLmRNA /CNT=6 /TID=Hs.287525.0 /TIER=FL /STK=1 /UG=Hs.287525 /LL=80055 /DEF=Homo sapiens hypothetical protein FLJ12377 (FLJ12377), mRNA. /PROD=hypothetical protein FLJ12377 /FL=gb:NM_024989.1	PGAP1	GPI DEACYLASE	A1	10.6242	4.54834	2.98775e-06	22.6044	5.7043	2.22045e-15	1.325e-09	2.12764
226893_at	gb:AW173164 /DB_XREF=gi:6439112 /DB_XREF=xj84b09.x1 /CLONE=IMAGE:2663897 /FEA=EST /CNT=58 /TID=Hs.14763.0 /TIER=Stack /STK=8 /UG=Hs.14763 /UG_TITLE=ESTs	ABL2	V-ABL ABELSON MURINE LEUKEMIA VIRAL ONCOGENE HOMOLOG 2 (ARG, ABELSON-RELATED GENE)	A1	251.503	89.2339	1.73106e-08	533.712	153.106	3.12905e-12	4.78969e-07	2.12209
242827_x_at	gb:AA806368 /DB_XREF=gi:2875118 /DB_XREF=oc22e04.s1 /CLONE=IMAGE:1350462 /FEA=EST /CNT=3 /TID=Hs.272159.0 /TIER=ConsEnd /STK=3 /UG=Hs.272159 /UG_TITLE=ESTs, Weakly similar to ALU5_HUMAN ALU SUBFAMILY SC SEQUENCE CONTAMINATION WARNING ENTRY (H.sapiens)			A1	86.9334	18.9289	0	184.178	36.4216	0	5.31257e-12	2.11861
1558691_a_at	gb:AV691156 /DB_XREF=gi:10293019 /DB_XREF=AV691156 /CLONE=GKCDBH06 /TID=Hs2.113968.1 /CNT=7 /FEA=mRNA /TIER=ConsEnd /STK=0 /UG=Hs.113968 /UG_TITLE=Homo sapiens full length insert cDNA clone YR42A07			A1	36.0882	15.9062	5.68886e-06	76.4399	8.23188	0	0	2.11814
243459_x_at	gb:AW300077 /DB_XREF=gi:6709754 /DB_XREF=xs45h03.x1 /CLONE=IMAGE:2772629 /FEA=EST /CNT=5 /TID=Hs.221358.0 /TIER=ConsEnd /STK=2 /UG=Hs.221358 /UG_TITLE=ESTs			A1	31.8959	4.67235	0	67.4175	26.568	3.87323e-07	1.00696e-21	2.11367
203643_at	gb:NM_006494.1 /DB_XREF=gi:5729813 /GEN=ERF /FEA=FLmRNA /CNT=97 /TID=Hs.333069.0 /TIER=FL+Stack /STK=57 /UG=Hs.333069 /LL=2077 /DEF=Homo sapiens Ets2 repressor factor (ERF), mRNA. /PROD=Ets2 repressor factor /FL=gb:U15655.1 gb:NM_006494.1	ERF	ETS2 REPRESSOR FACTOR	A1	25.3522	11.1421	5.34697e-06	53.4501	18.1987	4.25286e-09	3.59655e-05	2.1083
216144_at	gb:AL137378.1 /DB_XREF=gi:6807908 /FEA=mRNA /CNT=2 /TID=Hs.306455.0 /TIER=ConsEnd /STK=0 /UG=Hs.306455 /UG_TITLE=Homo sapiens mRNA; cDNA DKFZp434K1126 (from clone DKFZp434K1126) /DEF=Homo sapiens mRNA; cDNA DKFZp434K1126 (from clone DKFZp434K1126).			A1	13.1465	5.4773	1.58402e-06	27.7133	9.4584	4.62766e-09	2.11407e-07	2.10804
243745_at	gb:N74507 /DB_XREF=gi:1231792 /DB_XREF=za06a03.s1 /CLONE=IMAGE:291724 /FEA=EST /CNT=3 /TID=Hs.121592.1 /TIER=ConsEnd /STK=3 /UG=Hs.121592 /UG_TITLE=ESTs	AP1S2	ADAPTOR-RELATED PROTEIN COMPLEX 1, SIGMA 2 SUBUNIT	A1	19.7324	9.0709	1.35709e-05	41.5388	12.1441	7.86438e-12	1.8431e-07	2.10511
1554665_at	gb:BC027922.1 /DB_XREF=gi:20379739 /TID=Hs2.367975.1 /CNT=5 /FEA=FLmRNA /TIER=FL /STK=1 /UG=Hs.367975 /DEF=Homo sapiens, Similar to hypothetical protein FLJ20070, clone MGC:34291 IMAGE:5225593, mRNA, complete cds. /PROD=Similar to hypothetical protein FLJ20070 /FL=gb:BC027922.1	ZNF586	ZINC FINGER PROTEIN 586	A1	9.54625	4.30766	9.32733e-06	20.0942	6.06713	3.49702e-11	8.39085e-09	2.10493
1569054_at	gb:BC022285.1 /DB_XREF=gi:18490828 /TID=Hs2.400248.1 /CNT=10 /FEA=mRNA /TIER=ConsEnd /STK=0 /UG=Hs.400248 /UG_TITLE=Homo sapiens, Similar to solute carrier family 1 (glial high affinity glutamate transporter), member 3, clone IMAGE:4809452, mRNA /DEF=Homo sapiens, Similar to solute carrier family 1 (glial high affinity glutamate transporter), member 3, clone IMAGE:4809452, mRNA.	SLC1A3	SOLUTE CARRIER FAMILY 1 (GLIAL HIGH AFFINITY GLUTAMATE TRANSPORTER), MEMBER 3	A1	25.9986	6.4534	8.88178e-16	54.6693	12.7501	0	2.72162e-10	2.10278
1561847_at	gb:AA481984 /DB_XREF=gi:2209662 /DB_XREF=zv43h03.r1 /CLONE=IMAGE:756437 /TID=Hs2.378983.1 /CNT=5 /FEA=mRNA /TIER=ConsEnd /STK=0 /LL=200035 /UG_GENE=LOC200035 /UG=Hs.378983 /UG_TITLE=hypothetical protein LOC200035	NUDT17	NUDIX (NUCLEOSIDE DIPHOSPHATE LINKED MOIETY X)-TYPE MOTIF 17	A1	12.4495	5.75053	1.49208e-05	26.1504	7.61045	6.32028e-12	2.19264e-07	2.10052
238277_at	gb:AI023336 /DB_XREF=gi:3239742 /DB_XREF=ox04c03.x1 /CLONE=IMAGE:1655332 /FEA=EST /CNT=5 /TID=Hs.270736.0 /TIER=ConsEnd /STK=5 /UG=Hs.270736 /UG_TITLE=ESTs	TNKS	TANKYRASE, TRF1-INTERACTING ANKYRIN-RELATED ADP-RIBOSE POLYMERASE	A1	10.5426	4.07669	2.31485e-07	22.0366	6.17598	9.59455e-13	1.27766e-07	2.09025
231953_at	gb:AK027184.1 /DB_XREF=gi:10440251 /FEA=mRNA /CNT=19 /TID=Hs.99872.2 /TIER=ConsEnd /STK=0 /UG=Hs.99872 /LL=2186 /UG_GENE=FALZ /UG_TITLE=fetal Alzheimer antigen /DEF=Homo sapiens cDNA: FLJ23531 fis, clone LNG06065.	FALZ	FETAL ALZHEIMER ANTIGEN	A1	16.884	0.605028	0	35.2835	5.91106	0	0	2.08976
227568_at	gb:AF131793.1 /DB_XREF=gi:4406621 /FEA=mRNA /CNT=32 /TID=Hs.25320.0 /TIER=Stack /STK=8 /UG=Hs.25320 /UG_TITLE=Homo sapiens clone 25142 mRNA sequence /DEF=Homo sapiens clone 25142 mRNA sequence.	HECTD2	HECT DOMAIN CONTAINING 2	A1	25.8453	4.48546	0	53.6369	5.92974	0	0	2.0753
215485_s_at	gb:AA284705 /DB_XREF=gi:1927264 /DB_XREF=zt20g08.r1 /CLONE=IMAGE:713726 /FEA=mRNA /CNT=3 /TID=Hs.168383.1 /TIER=ConsEnd /STK=0 /UG=Hs.168383 /LL=3383 /UG_GENE=ICAM1 /UG_TITLE=intercellular adhesion molecule 1 (CD54), human rhinovirus receptor	ICAM1	INTERCELLULAR ADHESION MOLECULE 1 (CD54), HUMAN RHINOVIRUS RECEPTOR	A1	107.698	24.9043	0	223.316	86.1699	2.18164e-07	2.10756e-07	2.07355
202643_s_at	gb:AI738896 /DB_XREF=gi:5100877 /DB_XREF=wi22g02.x1 /CLONE=IMAGE:2391026 /FEA=FLmRNA /CNT=151 /TID=Hs.211600.0 /TIER=Stack /STK=10 /UG=Hs.211600 /LL=7128 /UG_GENE=TNFAIP3 /UG_TITLE=tumor necrosis factor, alpha-induced protein 3 /FL=gb:NM_006290.1 gb:M59465.1	TNFAIP3	TUMOR NECROSIS FACTOR, ALPHA-INDUCED PROTEIN 3	A1	1051.81	273.407	1.42109e-14	2174.89	324.777	0	0	2.06776
208296_x_at	gb:NM_014350.1 /DB_XREF=gi:7657123 /GEN=GG2-1 /FEA=FLmRNA /CNT=2 /TID=Hs.17839.0 /TIER=FL /STK=0 /UG=Hs.17839 /LL=25816 /DEF=Homo sapiens TNF-induced protein (GG2-1), mRNA. /PROD=TNF-induced protein /FL=gb:AF099936.1 gb:NM_014350.1	TNFAIP8	TUMOR NECROSIS FACTOR, ALPHA-INDUCED PROTEIN 8	A1	673.216	122.118	0	1391.8	342.038	4.44089e-16	8.69079e-14	2.06738
214423_x_at	gb:AV652403 /DB_XREF=gi:9873417 /DB_XREF=AV652403 /CLONE=GLCDAA04 /FEA=EST /CNT=20 /TID=Hs.234234.2 /TIER=Stack /STK=8 /UG=Hs.234234 /LL=229 /UG_GENE=ALDOB /UG_TITLE=aldolase B, fructose-bisphosphate	ALDOB	ALDOLASE B, FRUCTOSE-BISPHOSPHATE	A1	12.823	5.33045	1.50029e-06	26.4903	7.24857	2.68896e-13	9.27486e-07	2.06585
1558253_x_at	gb:AK055448.1 /DB_XREF=gi:16550175 /TID=Hs2.380494.3 /CNT=12 /FEA=mRNA /TIER=ConsEnd /STK=0 /LL=147687 /UG_GENE=MGC34079 /UG=Hs.380494 /UG_TITLE=hypothetical protein MGC34079 /DEF=Homo sapiens cDNA FLJ30886 fis, clone FEBRA2005014, weakly similar to ZINC FINGER PROTEIN 84.	ZNF587	HYPOTHETICAL PROTEIN FLJ20813	A1	12.5872	3.18284	2.66454e-15	25.7959	8.6238	2.1975e-09	1.60547e-09	2.04938
1553212_at	gb:NM_173352.1 /DB_XREF=gi:27597103 /GEN=K5B /TID=Hs2.121824.1 /CNT=8 /FEA=FLmRNA /TIER=FL /STK=1 /LL=196374 /UG=Hs.121824 /DEF=Homo sapiens keratin 5b (K5B), mRNA. /PROD=keratin 5b /FL=gb:NM_173352.1	K5B	KERATIN 5B	A1	15.4886	6.60253	2.70931e-06	31.7145	10.9193	6.28798e-09	7.69067e-07	2.0476
37028_at	Cluster Incl. U83981:Homo sapiens apoptosis associated protein (GADD34) mRNA, complete cds /cds=(222,2246) /gb=U83981 /gi=3258617 /ug=Hs.76556 /len=2331	PPP1R15A	PROTEIN PHOSPHATASE 1, REGULATORY (INHIBITOR) SUBUNIT 15A	A1	563.678	88.7724	0	1153.05	376.856	9.39976e-10	5.02589e-18	2.04557
207535_s_at	gb:NM_002502.1 /DB_XREF=gi:4505382 /GEN=NFKB2 /FEA=FLmRNA /CNT=8 /TID=Hs.73090.0 /TIER=FL /STK=0 /UG=Hs.73090 /LL=4791 /DEF=Homo sapiens nuclear factor of kappa light polypeptide gene enhancer in B-cells 2 (p49p100) (NFKB2), mRNA. /PROD=nuclear factor of kappa light polypeptide geneenhancer in B-cells 2 (p49p100) /FL=gb:NM_002502.1	NFKB2	NUCLEAR FACTOR OF KAPPA LIGHT POLYPEPTIDE GENE ENHANCER IN B-CELLS 2 (P49/P100)	A1	131.92	34.0456	9.32587e-15	269.423	80.8866	2.70599e-11	4.20735e-07	2.04231
1560069_at	gb:BC020812.1 /DB_XREF=gi:18088744 /TID=Hs2.352237.1 /CNT=5 /FEA=mRNA /TIER=ConsEnd /STK=0 /UG=Hs.352237 /UG_TITLE=Homo sapiens, clone IMAGE:4295234, mRNA, partial cds /DEF=Homo sapiens, clone IMAGE:4295234, mRNA, partial cds.	LOC389072	HYPOTHETICAL PROTEIN LOC389072	A1	138.513	33.6426	2.22045e-16	281.584	67.4636	0	6.46041e-11	2.0329
230050_at	gb:AI825645 /DB_XREF=gi:5446316 /DB_XREF=wb75b09.x1 /CLONE=IMAGE:2311481 /FEA=EST /CNT=23 /TID=Hs.117906.0 /TIER=Stack /STK=18 /UG=Hs.117906 /UG_TITLE=ESTs, Weakly similar to GBX2_HUMAN HOMEOBOX PROTEIN GBX-2 (H.sapiens)	BTBD14A	BTB (POZ) DOMAIN CONTAINING 14A	A1	13.4765	6.0119	7.35144e-06	27.3828	9.0833	1.6472e-09	3.588e-06	2.03189
228143_at	gb:AI684991 /DB_XREF=gi:4896285 /DB_XREF=wc27e04.x1 /CLONE=IMAGE:2316414 /FEA=EST /CNT=67 /TID=Hs.282804.0 /TIER=Stack /STK=20 /UG=Hs.282804 /UG_TITLE=Homo sapiens cDNA: FLJ22704 fis, clone HSI12602	CP	CERULOPLASMIN (FERROXIDASE)	A1	14.0217	6.14318	4.99586e-06	28.461	8.56035	2.94105e-11	3.04268e-06	2.02978
201693_s_at	gb:AV733950 /DB_XREF=gi:10851495 /DB_XREF=AV733950 /CLONE=cdAADG12 /FEA=FLmRNA /CNT=235 /TID=Hs.326035.0 /TIER=Stack /STK=14 /UG=Hs.326035 /LL=1958 /UG_GENE=EGR1 /UG_TITLE=early growth response 1 /FL=gb:M62829.1 gb:NM_001964.1	EGR1	EARLY GROWTH RESPONSE 1	A1	38.6054	20.1917	0.000131363	78.334	15.6332	0	0	2.0291
1553088_a_at	gb:NM_138626.1 /DB_XREF=gi:20336324 /GEN=BCL2L11 /TID=Hs2.202657.5 /CNT=2 /FEA=FLmRNA /TIER=FL /STK=2 /LL=10018 /UG=Hs.202657 /DEF=Homo sapiens BCL2-like 11 (apoptosis facilitator) (BCL2L11), transcript variant 7, mRNA. /PROD=BCL2-like 11 isoform 7 /FL=gb:AB071198.1 gb:NM_138626.1	BCL2L11	BCL2-LIKE 11 (APOPTOSIS FACILITATOR)	A1	27.7099	8.26184	1.97429e-11	56.2227	10.9516	0	3.24563e-12	2.02898
206675_s_at	gb:NM_005414.1 /DB_XREF=gi:4885598 /GEN=SKIL /FEA=FLmRNA /CNT=11 /TID=Hs.38783.0 /TIER=FL /STK=0 /UG=Hs.38783 /LL=6498 /DEF=Homo sapiens SKI-like (SKIL), mRNA. /PROD=SKI-like /FL=gb:NM_005414.1	SKIL	SKI-LIKE	A1	13.2132	4.61132	1.00004e-08	26.8044	2.32061	0	0	2.02861
241414_at	gb:W01990 /DB_XREF=gi:1273969 /DB_XREF=za31d09.r1 /CLONE=IMAGE:294161 /FEA=EST /CNT=10 /TID=Hs.164969.0 /TIER=ConsEnd /STK=0 /UG=Hs.164969 /UG_TITLE=ESTs	ANKRD10	ANKYRIN REPEAT DOMAIN 10	A1	10.9039	2.40817	0	22.0841	8.62915	3.08008e-07	5.06546e-08	2.02534
223834_at	gb:AF233516.1 /DB_XREF=gi:10567621 /FEA=FLmRNA /CNT=14 /TID=Hs.97269.0 /TIER=FL /STK=2 /UG=Hs.97269 /LL=29126 /UG_GENE=B7-H1 /DEF=Homo sapiens PD-1-ligand precursor, mRNA, complete cds. /PROD=PD-1-ligand precursor /FL=gb:AF233516.1 gb:NM_014143.1 gb:AF177937.1	CD274	CD274 ANTIGEN	A1	163.934	29.5566	0	331.961	126.183	1.42825e-07	2.18785e-13	2.02497
235772_at	gb:AI076941 /DB_XREF=gi:3404770 /DB_XREF=ov20g09.x1 /CLONE=IMAGE:1637920 /FEA=EST /CNT=9 /TID=Hs.122493.0 /TIER=ConsEnd /STK=5 /UG=Hs.122493 /UG_TITLE=ESTs	USP54	UBIQUITIN SPECIFIC PEPTIDASE 54	A1	35.315	5.68203	0	71.3923	27.0143	1.25353e-07	1.29583e-18	2.02159
210001_s_at	gb:AB005043.1 /DB_XREF=gi:2443364 /FEA=FLmRNA /CNT=52 /TID=Hs.50640.0 /TIER=FL /STK=0 /UG=Hs.50640 /LL=8651 /UG_GENE=SSI-1 /DEF=Homo sapiens mRNA for STAT induced STAT inhibitor-1, complete cds. /PROD=STAT induced STAT inhibitor-1 /FL=gb:AB000734.1 gb:NM_003745.1 gb:U88326.1 gb:AB005043.1	SOCS1	SUPPRESSOR OF CYTOKINE SIG LING 1	A1	30.7911	3.52126	0	62.2096	19.5612	2.01087e-10	2.46073e-34	2.02038
219159_s_at	gb:NM_021181.2 /DB_XREF=gi:12711663 /GEN=LOC57823 /FEA=FLmRNA /CNT=49 /TID=Hs.132906.0 /TIER=FL /STK=0 /UG=Hs.132906 /LL=57823 /DEF=Homo sapiens 19A24 protein (LOC57823), mRNA. /PROD=19A24 protein /FL=gb:NM_021181.2 gb:AF291815.1	SLAMF7	SLAM FAMILY MEMBER 7	A1	578.883	158.473	2.75557e-13	1166.75	412.9	1.59074e-08	1.21959e-06	2.01551
204564_at	gb:NM_006315.1 /DB_XREF=gi:5454011 /GEN=RNF3 /FEA=FLmRNA /CNT=63 /TID=Hs.8834.0 /TIER=FL /STK=0 /UG=Hs.8834 /LL=10336 /DEF=Homo sapiens ring finger protein 3 (RNF3), mRNA. /PROD=ring finger protein 3 /FL=gb:NM_006315.1	PCGF3	POLYCOMB GROUP RING FINGER 3	A1	33.8224	7.38678	0	68.126	18.8835	5.37792e-13	1.70128e-09	2.01423
214759_at	gb:AL583911.1 /DB_XREF=gi:13093774 /GEN=DKFZp761K0722 /FEA=mRNA /CNT=20 /TID=Hs.295071.0 /TIER=ConsEnd /STK=0 /UG=Hs.295071 /DEF=Homo sapiens mRNA; cDNA DKFZp761K0722 (from clone DKFZp761K0722). /PROD=hypothetical protein	WTAP	WILMS TUMOR 1 ASSOCIATED PROTEIN	A1	13.4492	6.07298	9.45915e-06	27.0712	9.10713	2.76365e-09	1.75462e-05	2.01285
203097_s_at	gb:NM_014247.1 /DB_XREF=gi:7657260 /GEN=PDZ-GEF1 /FEA=FLmRNA /CNT=142 /TID=Hs.154545.0 /TIER=FL+Stack /STK=31 /UG=Hs.154545 /LL=9693 /DEF=Homo sapiens PDZ domain containing guanine nucleotide exchange factor(GEF)1 (PDZ-GEF1), mRNA. /PROD=PDZ domain containing guanine nucleotideexchange factor(GEF)1 /FL=gb:AB002311.1 gb:NM_014247.1	RAPGEF2	RAP GUANINE NUCLEOTIDE EXCHANGE FACTOR (GEF) 2	A1	950.04	272.051	2.86327e-12	1909.79	446.73	0	4.00988e-08	2.01023
217739_s_at	gb:NM_005746.1 /DB_XREF=gi:5031976 /GEN=PBEF /FEA=FLmRNA /CNT=378 /TID=Hs.239138.0 /TIER=FL /STK=0 /UG=Hs.239138 /LL=10135 /DEF=Homo sapiens pre-B-cell colony-enhancing factor (PBEF), mRNA. /PROD=pre-B-cell colony-enhancing factor /FL=gb:U02020.1 gb:NM_005746.1	PBEF1	PRE-B-CELL COLONY ENHANCING FACTOR 1	A1	1773.22	202.378	0	3561.7	1144.86	4.9054e-10	6.0739e-28	2.0086
