# Supplementary material for: Gene expression profiling of human alveolar macrophages infected by B. anthracis spores demonstrates TNF-α and NF-κb are key components of the innate immune response to the pathogen
Source: BMC Infect Dis. 2009 Sep 10;9:152. doi: 10.1186/1471-2334-9-152 (PMC2752459; doi:10.1186/1471-2334-9-152)
Supplement: Additional file 2 — Ontological groups overrepresented by genes upregulated in spore- and mock infected HAMs. The list of ontological groups overrepresented by genes upregulated in spore- and mock infected HAMs. [file 1471-2334-9-152-S2.xls]

## Sheet: Sheet1
Ontological groups overrepresented in spore infected cells
Functional Group 1		apoptosis
1568768_s_at	BRE	BRAIN AND REPRODUCTIVE ORGAN-EXPRESSED (TNFRSF1A MODULATOR)
202887_s_at	DDIT4	DNA-DAMAGE-INDUCIBLE TRANSCRIPT 4
201631_s_at	IER3	IMMEDIATE EARLY RESPONSE 3
227175_at	MCL1	MYELOID CELL LEUKEMIA SEQUENCE 1 (BCL2-RELATED)
242814_at	SERPINB9	SERPIN PEPTIDASE INHIBITOR, CLADE B (OVALBUMIN), MEMBER 9
208296_x_at	TNFAIP8	TUMOR NECROSIS FACTOR, ALPHA-INDUCED PROTEIN 8
210260_s_at	TNFAIP8	TUMOR NECROSIS FACTOR, ALPHA-INDUCED PROTEIN 8
37028_at	PPP1R15A	PROTEIN PHOSPHATASE 1, REGULATORY (INHIBITOR) SUBUNIT 15A
Functional Group 2		chemokine activity
205476_at	CCL20	CHEMOKINE (C-C MOTIF) LIGAND 20
205114_s_at	CCL3L1	CHEMOKINE (C-C MOTIF) LIGAND 3-LIKE 1
205114_s_at	CCL3L1	CHEMOKINE (C-C MOTIF) LIGAND 3-LIKE 1
204103_at	CCL4L1	CHEMOKINE (C-C MOTIF) LIGAND 4
1405_i_at	CCL5	CHEMOKINE (C-C MOTIF) LIGAND 5
204655_at	CCL5	CHEMOKINE (C-C MOTIF) LIGAND 5
1555759_a_at	CCL5	CHEMOKINE (C-C MOTIF) LIGAND 5
209774_x_at	CXCL2	CHEMOKINE (C-X-C MOTIF) LIGAND 2
Functional Group 3		transcription
1553646_at	CXORF43	CHROMOSOME X OPEN READING FRAME 43
201693_s_at	EGR1	EARLY GROWTH RESPONSE 1
227404_s_at	EGR1	EARLY GROWTH RESPONSE 1
201694_s_at	EGR1	EARLY GROWTH RESPONSE 1
237691_x_at	ENO3	ENOLASE 1, (ALPHA)
203643_at	ERF	ETS2 REPRESSOR FACTOR
203358_s_at	EZH2	ENHANCER OF ZESTE HOMOLOG 2 (DROSOPHILA)
231953_at	FALZ	FETAL ALZHEIMER ANTIGEN
1552884_at	FLJ25169	HYPOTHETICAL PROTEIN FLJ25169
204420_at	FOSL1	FOS-LIKE ANTIGEN 1
223378_at	GLIS2	GLIS FAMILY ZINC FINGER 2
218839_at	HEY1	HAIRY/ENHANCER-OF-SPLIT RELATED WITH YRPW MOTIF 1
44783_s_at	HEY1	HAIRY/ENHANCER-OF-SPLIT RELATED WITH YRPW MOTIF 1
233256_at	HIC2	HYPERMETHYLATED IN CANCER 2
212641_at	HIVEP2	HUMAN IMMUNODEFICIENCY VIRUS TYPE I ENHANCER BINDING PROTEIN 2
212642_s_at	HIVEP2	HUMAN IMMUNODEFICIENCY VIRUS TYPE I ENHANCER BINDING PROTEIN 2
206966_s_at	KLF12	KRUPPEL-LIKE FACTOR 12
209211_at	KLF5	KRUPPEL-LIKE FACTOR 5 (INTESTINAL)
221670_s_at	LHX3	LIM HOMEOBOX 3
235913_at	LOC400713	ZINC FINGER-LIKE
225671_at	MYBBP1A	MYB BINDING PROTEIN (P160) 1A
208196_x_at	NFATC1	NUCLEAR FACTOR OF ACTIVATED T-CELLS, CYTOPLASMIC, CALCINEURIN-DEPENDENT 1
210161_at	NFATC1	NUCLEAR FACTOR OF ACTIVATED T-CELLS, CYTOPLASMIC, CALCINEURIN-DEPENDENT 1
236213_at	NFE2L2	NUCLEAR FACTOR (ERYTHROID-DERIVED 2)-LIKE 2
216248_s_at	NR4A2	NUCLEAR RECEPTOR SUBFAMILY 4, GROUP A, MEMBER 2
235739_at	NR4A2	NUCLEAR RECEPTOR SUBFAMILY 4, GROUP A, MEMBER 2
207978_s_at	NR4A3	NUCLEAR RECEPTOR SUBFAMILY 4, GROUP A, MEMBER 3
204564_at	PCGF3	POLYCOMB GROUP RING FINGER 3
209034_at	PNRC1	PROLINE-RICH NUCLEAR RECEPTOR COACTIVATOR 1
208286_x_at	POU5F1	POU class 5 homeobox 1
208286_x_at	POU5F1	POU class 5 homeobox 1
211223_at	PROP1	PROPHET OF PIT1, PAIRED-LIKE HOMEODOMAIN TRANSCRIPTION FACTOR
205991_s_at	PRRX1	PAIRED RELATED HOMEOBOX 1
204535_s_at	REST	RE1-SILENCING TRANSCRIPTION FACTOR
206675_s_at	SKIL	SKI-LIKE
223780_s_at	THRAP1	THYROID HORMONE RECEPTOR ASSOCIATED PROTEIN 1
219312_s_at	ZBTB10	ZINC FINGER AND BTB DOMAIN CONTAINING 10
219779_at	ZFHX4	ZINC FINGER HOMEODOMAIN 4
207247_s_at	ZFX	ZINC FINGER PROTEIN, X-LINKED
207247_s_at	ZFX	ZINC FINGER PROTEIN, X-LINKED
207920_x_at	ZFX	ZINC FINGER PROTEIN, X-LINKED
215022_x_at	ZNF11B	ZINC FINGER PROTEIN 11B
1554665_at	ZNF586	ZINC FINGER PROTEIN 586
1558253_x_at	ZNF587	HYPOTHETICAL PROTEIN FLJ20813
Functional Group 4		keratin filament
1566218_at	KRTAP5-5	KERATIN ASSOCIATED PROTEIN 5-11
1566218_at	KRTAP5-5	KERATIN ASSOCIATED PROTEIN 5-11
1566218_at	KRTAP5-5	KERATIN ASSOCIATED PROTEIN 5-11
223456_s_at	TCHP	TRICHOPLEIN, KERATIN FILAMENT BINDING
Functional Group 5		zinc-finger
213038_at	IBRDC3	IBR DOMAIN CONTAINING 3
230134_s_at	MNAB	MEMBRANE ASSOCIATED DNA BINDING PROTEIN
204564_at	PCGF3	POLYCOMB GROUP RING FINGER 3
204535_s_at	REST	RE1-SILENCING TRANSCRIPTION FACTOR
221033_s_at	RNF17	RING FINGER PROTEIN 17
36564_at	RNF19B	ring finger protein 19B
1552928_s_at	TAB3	TAK1-BINDING PROTEIN 3
221429_x_at	TEX13A	TESTIS EXPRESSED SEQUENCE 13A
1554665_at	ZNF586	ZINC FINGER PROTEIN 586
Functional Group 6		protein phosphatase
201041_s_at	DUSP1	DUAL SPECIFICITY PHOSPHATASE 1
224336_s_at	DUSP16	DUAL SPECIFICITY PHOSPHATASE 16
204794_at	DUSP2	DUAL SPECIFICITY PHOSPHATASE 2
241877_at	UBLCP1	UBIQUITIN-LIKE DOMAIN CONTAINING CTD PHOSPHATASE 1
Functional Group 7		transmembrane
1553279_at	BTNL9	BUTYROPHILIN-LIKE 9
216056_at	CD44	CD44 ANTIGEN (INDIAN BLOOD GROUP)
211900_x_at	CD6	CD6 ANTIGEN
211469_s_at	CXCR6	CHEMOKINE (C-X-C MOTIF) RECEPTOR 6
211624_s_at	DRD2	DOPAMINE RECEPTOR D2
204363_at	F3	COAGULATION FACTOR III (THROMBOPLASTIN, TISSUE FACTOR)
209768_s_at	GP1BB	GLYCOPROTEIN IB (PLATELET), BETA POLYPEPTIDE
223767_at	GPR84	G PROTEIN-COUPLED RECEPTOR 84
211821_x_at	GYPA	GLYCOPHORIN A (MNS BLOOD GROUP)
215485_s_at	ICAM1	INTERCELLULAR ADHESION MOLECULE 1 (CD54), HUMAN RHINOVIRUS RECEPTOR
208205_at	PCDHA9	PROTOCADHERIN ALPHA 9
232037_at	PUNC	PUTATIVE NEURONAL CELL ADHESION MOLECULE
214444_s_at	PVR	POLIOVIRUS RECEPTOR
222838_at	SLAMF7	SLAM FAMILY MEMBER 7
219159_s_at	SLAMF7	SLAM FAMILY MEMBER 7
234306_s_at	SLAMF7	SLAM FAMILY MEMBER 7
207555_s_at	TBXA2R	THROMBOXANE A2 RECEPTOR
206907_at	TNFSF9	TUMOR NECROSIS FACTOR (LIGAND) SUPERFAMILY, MEMBER 9
Functional Group 8		transmembrane
231326_s_at	FAM11A	FAMILY WITH SEQUENCE SIMILARITY 11, MEMBER A
228880_at	FLJ37478	HYPOTHETICAL PROTEIN LOC339983
225316_at	MFSD2	MAJOR FACILITATOR SUPERFAMILY DOMAIN CONTAINING 2
233081_at	REEP5	RECEPTOR ACCESSORY PROTEIN 5
Ontological groups overrepresented in mock infected cells
Functional Group 1		zinc ion binding
1557289_s_at	GTF2IRD2	GTF2I REPEAT DOMAIN CONTAINING 2
229383_at	MARCH1	MEMBRANE-ASSOCIATED RING FINGER (C3HC4) 1
230032_at	OSGEPL1	O-SIALOGLYCOPROTEIN ENDOPEPTIDASE-LIKE 1
227726_at	RNF166	RING FINGER PROTEIN 166
218641_at	RTN3	HYPOTHETICAL PROTEIN MGC3032
221213_s_at	ZNF280D	SUPPRESSOR OF HAIRY WING HOMOLOG 4 (DROSOPHILA)
212618_at	ZNF609	ZINC FINGER PROTEIN 609
Functional Group 2		RNA metabolic process
219823_at	LIN28	LIN-28 HOMOLOG (C. ELEGANS)
242824_at	NFIA	NUCLEAR FACTOR I/A
37586_at	PLCD4	ZINC FINGER PROTEIN 142 (CLONE PHZ-49)
206789_s_at	POU2F1	POU DOMAIN, CLASS 2, TRANSCRIPTION FACTOR 1
201416_at	SOX4	SRY (SEX DETERMINING REGION Y)-BOX 4
222482_at	SSBP3	SINGLE STRANDED DNA BINDING PROTEIN 3
222749_at	SUFU	SUPPRESSOR OF FUSED HOMOLOG (DROSOPHILA)
209724_s_at	ZFP161	ZINC FINGER PROTEIN 161 HOMOLOG (MOUSE)
221213_s_at	ZNF280D	SUPPRESSOR OF HAIRY WING HOMOLOG 4 (DROSOPHILA)
233127_at	ZNF331	ZINC FINGER PROTEIN 331
218149_s_at	ZNF395	zinc finger protein 395
210061_at	ZNF589	ZINC FINGER PROTEIN 589
219968_at	ZNF589	ZINC FINGER PROTEIN 589
212618_at	ZNF609	ZINC FINGER PROTEIN 609
232272_at	ZNF624	ZINC FINGER PROTEIN 624
206962_x_at	ZNF638	ZINC FINGER PROTEIN 638
Functional Group 3		receptor activity
238129_s_at	FZD2	FRIZZLED HOMOLOG 2 (DROSOPHILA)
235531_at	IL17RB	INTERLEUKIN 17 RECEPTOR B
226423_at	PAQR8	PROGESTIN AND ADIPOQ RECEPTOR FAMILY MEMBER VIII
1559753_at
